# Supplementary material for: Integrative Analysis of miRNA and mRNA Profiles in Response to Ethylene in Rose Petals during Flower Opening
Source: PLoS One. 2013 May 16;8(5):e64290. doi: 10.1371/journal.pone.0064290 (PMC3655976; doi:10.1371/journal.pone.0064290)
Supplement: Table S1 — The sequencing results of small RNAs from 4 rose flower samples. The flowers of stage 2 were treated by 10 ppm ethylene in a sealed airtight chamber for 24 h, and flowers exposed to air were used as the control. (XLS) [file pone.0064290.s002.xls]

## Sheet: Sheet1
Table S1. The sequencing results of small RNAs from 4 rose flower samples. The flowers of stage 2 were treated by 10 ppm ethylene in a sealed airtight chamber for 24 h, and flowers exposed to air were used as the control.
	Redundant		Unique
	total	clean	total	clean
Stage 0	22916035	16648213	7235016	7014208
Stage 2	19762456	6069761	3101114	2790284
Stage 2 +Air (24 h)	18238996	11579864	4844090	4643877
Stage 2 +C2H4 (24 h)	21008423	15937871	6056545	5892800
