# Supplementary material for: Integrative Analysis of miRNA and mRNA Profiles in Response to Ethylene in Rose Petals during Flower Opening
Source: PLoS One. 2013 May 16;8(5):e64290. doi: 10.1371/journal.pone.0064290 (PMC3655976; doi:10.1371/journal.pone.0064290)
Supplement: Table S2 — Prediction of known miRNA precusors. The rose floral transcriptome database, and the genome sequence of strawberry (F. vesca) and transcriptome data of rose were used as reference, respectively. R, rose; S, strawberry. (XLS) [file pone.0064290.s003.xls]

## Sheet: conserved miRNA precusors
Table S2. Prediction of known miRNA precusors. The rose floral transcriptome database, and the genome sequence of strawberry (F. vesca) and transcriptome data of rose were used as reference, respectively. R, rose; S, strawberry.
ID	miRNA	family	Precusor
			ID	chr	start	end	miRNA position	sequence	folding energy
S066	UGACAGAAGAGAGUGAGCAC	miR156	H000126	LG3	29884163	29884245	1	UGACAGAAGAGAGUGAGCACAACCCCGCAUUGAUGAAAGAGAGCUUUGUCAUUUUUGGGAGUGUGCUCACUCUUCUUCUGUCA	-46.4
S066	UGACAGAAGAGAGUGAGCAC	miR156	H000127	LG3	29883631	29883713	1	UGACAGAAGAGAGUGAGCACAACCCGGCAUUGGUGGAAGAGAGCUUUGUCACUGUUGGGAGUGUGCUCGCUCUUCUUCUGUCA	-50.3
S066	UGACAGAAGAGAGUGAGCAC	miR156	H000128	LG2	18533984	18534069	1	UGACAGAAGAGAGUGAGCACACACGGUGUUUUCUUGCCUGCUGUGUUUCAUGCUUGAAGCUUUGCGUGCUCACUCUCUAUCUGUCA	-44.2
S066	UGACAGAAGAGAGUGAGCAC	miR156	H000129	LG3	5985904	5985822	1	UGACAGAAGAGAGUGAGCACAACCCCUCAUUGGCGAAAGAGAGCUUUGUCACUGUUGGGAGUGUGCUCACUCUUCUUCUGUCA	-49.2
S066	UGACAGAAGAGAGUGAGCAC	miR156	H000130	LG2	21698065	21697984	1	UGACAGAAGAGAGUGAGCACACAGAGGUAGAUGGCAUAAUGUGUAUGCUAUUGCUUUUGCGUGCUCAUUUCUCUUUCUGUCA	-46
S067	UGACAGAAGAGAGUGAGCACA	miR156	H000131	LG3	29883631	29883713	1	UGACAGAAGAGAGUGAGCACAACCCGGCAUUGGUGGAAGAGAGCUUUGUCACUGUUGGGAGUGUGCUCGCUCUUCUUCUGUCA	-50.3
S067	UGACAGAAGAGAGUGAGCACA	miR156	H000132	LG2	18533984	18534069	1	UGACAGAAGAGAGUGAGCACACACGGUGUUUUCUUGCCUGCUGUGUUUCAUGCUUGAAGCUUUGCGUGCUCACUCUCUAUCUGUCA	-44.2
S067	UGACAGAAGAGAGUGAGCACA	miR156	H000133	LG3	29884163	29884245	1	UGACAGAAGAGAGUGAGCACAACCCCGCAUUGAUGAAAGAGAGCUUUGUCAUUUUUGGGAGUGUGCUCACUCUUCUUCUGUCA	-46.4
S067	UGACAGAAGAGAGUGAGCACA	miR156	H000134	LG3	5985904	5985822	1	UGACAGAAGAGAGUGAGCACAACCCCUCAUUGGCGAAAGAGAGCUUUGUCACUGUUGGGAGUGUGCUCACUCUUCUUCUGUCA	-49.2
S067	UGACAGAAGAGAGUGAGCACA	miR156	H000135	LG2	21698065	21697984	1	UGACAGAAGAGAGUGAGCACACAGAGGUAGAUGGCAUAAUGUGUAUGCUAUUGCUUUUGCGUGCUCAUUUCUCUUUCUGUCA	-46
S068	UGACAGAAGAGAGUGAGCU	miR156	H000136	LG1	192279	192385	1	UGACAGAAGAGAGUGAGCUCAGAUUACACAUUUGUAAUGAGUACUAAGUUUAUCAUCUUCCUCAUGCUACAUAUUUGUGUAAUGUGUGCUCACUUCUCUAUCUGUCA	-45.6
S069	UGACAGAAGAGAGUGAGCUC	miR156	H000137	LG1	192279	192385	1	UGACAGAAGAGAGUGAGCUCAGAUUACACAUUUGUAAUGAGUACUAAGUUUAUCAUCUUCCUCAUGCUACAUAUUUGUGUAAUGUGUGCUCACUUCUCUAUCUGUCA	-45.6
S070	UGACAGAAGAGAGUGAGCUCA	miR156	H000138	LG1	192279	192385	1	UGACAGAAGAGAGUGAGCUCAGAUUACACAUUUGUAAUGAGUACUAAGUUUAUCAUCUUCCUCAUGCUACAUAUUUGUGUAAUGUGUGCUCACUUCUCUAUCUGUCA	-45.6
S071	UGACAGAAGAUAGAGAGCAC	miR156	H000139	LG3	29884670	29884751	1	UGACAGAAGAUAGAGAGCACAACCCGCCAUUGGCAAAGAGAACUUUGUCACUGUUGGGAGUGUGCUCUCUCUUCUUCUGUUA	-46.6
S071	UGACAGAAGAUAGAGAGCAC	miR156	H000140	LG3	5665435	5665356	1	UGACAGAAGAUAGAGAGCACAGAUGGAUGAUUUGCAAAUAUAUGCAUCUCACUCCUUUGUGCUCUCUAUGCUUCCUGUCA	-42.8
S071	UGACAGAAGAUAGAGAGCAC	miR156	H000141	LG5	10355009	10354930	1	UGACAGAAGAUAGAGAGCACAGAUGGAUGACUUGCAAUGAAUAUGCAUCUCACUCCUUUGUGCUCUCUAUGCUUCUGUCA	-46.1
S090	UUGACAGAAGAGAGUGAGCAC	miR156	H000165	LG3	29884162	29884246	1	UUGACAGAAGAGAGUGAGCACAACCCCGCAUUGAUGAAAGAGAGCUUUGUCAUUUUUGGGAGUGUGCUCACUCUUCUUCUGUCAG	-47.3
S090	UUGACAGAAGAGAGUGAGCAC	miR156	H000166	LG3	29883630	29883714	1	UUGACAGAAGAGAGUGAGCACAACCCGGCAUUGGUGGAAGAGAGCUUUGUCACUGUUGGGAGUGUGCUCGCUCUUCUUCUGUCAG	-51.2
S090	UUGACAGAAGAGAGUGAGCAC	miR156	H000167	LG3	5985905	5985821	1	UUGACAGAAGAGAGUGAGCACAACCCCUCAUUGGCGAAAGAGAGCUUUGUCACUGUUGGGAGUGUGCUCACUCUUCUUCUGUCAG	-50.1
S090	UUGACAGAAGAGAGUGAGCAC	miR156	H000168	LG2	21698066	21697983	1	UUGACAGAAGAGAGUGAGCACACAGAGGUAGAUGGCAUAAUGUGUAUGCUAUUGCUUUUGCGUGCUCAUUUCUCUUUCUGUCAC	-46.6
S093	UUGACAGAAGAUAGAGAGCACA	miR156	H000173	LG3	29884669	29884752	1	UUGACAGAAGAUAGAGAGCACAACCCGCCAUUGGCAAAGAGAACUUUGUCACUGUUGGGAGUGUGCUCUCUCUUCUUCUGUUAU	-47.4
S093	UUGACAGAAGAUAGAGAGCACA	miR156	H000174	LG5	10355010	10354929	1	UUGACAGAAGAUAGAGAGCACAGAUGGAUGACUUGCAAUGAAUAUGCAUCUCACUCCUUUGUGCUCUCUAUGCUUCUGUCAU	-46.8
S091	UUGACAGAAGAUAGAGAGCA	miR156/miR157	H000169	LG3	29884669	29884752	1	UUGACAGAAGAUAGAGAGCACAACCCGCCAUUGGCAAAGAGAACUUUGUCACUGUUGGGAGUGUGCUCUCUCUUCUUCUGUUAU	-47.4
S091	UUGACAGAAGAUAGAGAGCA	miR156/miR157	H000170	LG5	10355010	10354929	1	UUGACAGAAGAUAGAGAGCACAGAUGGAUGACUUGCAAUGAAUAUGCAUCUCACUCCUUUGUGCUCUCUAUGCUUCUGUCAU	-46.8
S092	UUGACAGAAGAUAGAGAGCAC	miR156/miR157	H000171	LG3	29884669	29884752	1	UUGACAGAAGAUAGAGAGCACAACCCGCCAUUGGCAAAGAGAACUUUGUCACUGUUGGGAGUGUGCUCUCUCUUCUUCUGUUAU	-47.4
S092	UUGACAGAAGAUAGAGAGCAC	miR156/miR157	H000172	LG5	10355010	10354929	1	UUGACAGAAGAUAGAGAGCACAGAUGGAUGACUUGCAAUGAAUAUGCAUCUCACUCCUUUGUGCUCUCUAUGCUUCUGUCAU	-46.8
S099	UUUGGAUUGAAGGGAGCUCU	miR159	H000181	LG5	10261783	10261615	150	GGAGCUCCUUGAAGUCCAAUAGAAGAUGUUGCUAGGUUGAUUGAGCUGCUGAGCUAUGAAUUCCACACUUCUAUCUCUGUUUUUUGAUAAAGAUGAUAGGCUUGUGGCUUGCAUACCUCAGGAGCUGCAUUACCUGAGUUGCAUCAUGUUUUGGAUUGAAGGGAGCUCU	-74.5
S100	UUUGGAUUGAAGGGAGCUCUA	miR159	H000182	LG5	10261784	10261614	151	UGGAGCUCCUUGAAGUCCAAUAGAAGAUGUUGCUAGGUUGAUUGAGCUGCUGAGCUAUGAAUUCCACACUUCUAUCUCUGUUUUUUGAUAAAGAUGAUAGGCUUGUGGCUUGCAUACCUCAGGAGCUGCAUUACCUGAGUUGCAUCAUGUUUUGGAUUGAAGGGAGCUCUA	-75.5
S079	UGCCUGGCUCCCUGUAUGCCA	miR160	H000153	LG3	8106261	8106180	1	UGCCUGGCUCCCUGUAUGCCACAAGCAGAAGCCAACCUCUUGUUGCUUGGUUUUUUGUGGGUGGCGUACGAGGAGCCAAGCA	-46.2
S053	UCGAUAAACCUCUGCAUCCAG	miR162	H000101	LG5	8224856	8224760	77	CUGGAGGCAGCGGUUCAUCGAUCUCUUCCUGAGAUUUUUGUCUGUGGAAAAAAAGAAACACAAAAACAUGAAUAGGUCGAUAAACCUCUGCAUCCAG	-35.9
S080	UGGAGAAGCAGGGCACGUGCA	miR164	H000154	LG2	16008150	16008074	1	UGGAGAAGCAGGGCACGUGCAAAACCCUUCGGCUAAUACUUCAGCUGAAAAGCUCUUGCACGUGCUCCCCUUCUCCA	-40.8
S035	CGGACCAGGCUUCAUUCCCC	miR166	H000064	LG7	20072965	20072853	94	GGGGAAUGUUGUUUGGCACGAGGCCACCAACUUUGGCAGAAGAGAAAUAUAUAAUUUGAUGGGUGUAUGUAUAUAUGUAUAUGUUUGUGCUCUCGGACCAGGCUUCAUUCCCC	-40.36
S035	CGGACCAGGCUUCAUUCCCC	miR166	H000065	LG4	2653357	2653261	78	GGGGAAUGCUGGCUGGUUCGAGACCAAUAUUAGUGGUCUGCAGCAAGGGAAGAACAUGAGCACCUGAAUGAUGAUCUCGGACCAGGCUUCAUUCCCC	-42.6
S035	CGGACCAGGCUUCAUUCCCC	miR166	H000066	LG4	2660898	2660802	78	GGGGAAUGCUGGCUGGUUCGAGACCAAUAUUAGUGGUCUGCAGCAAGCGAAGAACAUGAGCACCUGAAUGAUGAUCUCGGACCAGGCUUCAUUCCCC	-43.2
S035	CGGACCAGGCUUCAUUCCCC	miR166	H000067	LG2	12453083	12453003	62	GGGGAAUGUCGUCUGGUUCGAAAUCGUUCUGUGAGCUCAAGUAUGAUCAUCAGGAUGAUUUCGGACCAGGCUUCAUUCCCC	-50.7
S046	GGACCAGGCUUCAUUCCCC	miR166	H000084	LG2	12453083	12453003	63	GGGGAAUGUCGUCUGGUUCGAAAUCGUUCUGUGAGCUCAAGUAUGAUCAUCAGGAUGAUUUCGGACCAGGCUUCAUUCCCC	-50.7
S046	GGACCAGGCUUCAUUCCCC	miR166	H000085	LG7	20072965	20072853	95	GGGGAAUGUUGUUUGGCACGAGGCCACCAACUUUGGCAGAAGAGAAAUAUAUAAUUUGAUGGGUGUAUGUAUAUAUGUAUAUGUUUGUGCUCUCGGACCAGGCUUCAUUCCCC	-40.36
S046	GGACCAGGCUUCAUUCCCC	miR166	H000086	LG4	2653357	2653261	79	GGGGAAUGCUGGCUGGUUCGAGACCAAUAUUAGUGGUCUGCAGCAAGGGAAGAACAUGAGCACCUGAAUGAUGAUCUCGGACCAGGCUUCAUUCCCC	-42.6
S046	GGACCAGGCUUCAUUCCCC	miR166	H000087	LG4	2660898	2660802	79	GGGGAAUGCUGGCUGGUUCGAGACCAAUAUUAGUGGUCUGCAGCAAGCGAAGAACAUGAGCACCUGAAUGAUGAUCUCGGACCAGGCUUCAUUCCCC	-43.2
S057	UCGGACCAGGCUUCAUUCC	miR166	H000105	LG7	20072963	20072855	91	GGAAUGUUGUUUGGCACGAGGCCACCAACUUUGGCAGAAGAGAAAUAUAUAAUUUGAUGGGUGUAUGUAUAUAUGUAUAUGUUUGUGCUCUCGGACCAGGCUUCAUUCC	-33.76
S057	UCGGACCAGGCUUCAUUCC	miR166	H000106	LG4	2653355	2653263	75	GGAAUGCUGGCUGGUUCGAGACCAAUAUUAGUGGUCUGCAGCAAGGGAAGAACAUGAGCACCUGAAUGAUGAUCUCGGACCAGGCUUCAUUCC	-36
S057	UCGGACCAGGCUUCAUUCC	miR166	H000107	LG4	2660896	2660804	75	GGAAUGCUGGCUGGUUCGAGACCAAUAUUAGUGGUCUGCAGCAAGCGAAGAACAUGAGCACCUGAAUGAUGAUCUCGGACCAGGCUUCAUUCC	-36.6
S057	UCGGACCAGGCUUCAUUCC	miR166	H000108	LG2	12453081	12453005	59	GGAAUGUCGUCUGGUUCGAAAUCGUUCUGUGAGCUCAAGUAUGAUCAUCAGGAUGAUUUCGGACCAGGCUUCAUUCC	-44.1
S058	UCGGACCAGGCUUCAUUCCC	miR166	H000109	LG7	20072964	20072854	92	GGGAAUGUUGUUUGGCACGAGGCCACCAACUUUGGCAGAAGAGAAAUAUAUAAUUUGAUGGGUGUAUGUAUAUAUGUAUAUGUUUGUGCUCUCGGACCAGGCUUCAUUCCC	-37.06
S058	UCGGACCAGGCUUCAUUCCC	miR166	H000110	LG4	2653356	2653262	76	GGGAAUGCUGGCUGGUUCGAGACCAAUAUUAGUGGUCUGCAGCAAGGGAAGAACAUGAGCACCUGAAUGAUGAUCUCGGACCAGGCUUCAUUCCC	-39.3
S058	UCGGACCAGGCUUCAUUCCC	miR166	H000111	LG4	2660897	2660803	76	GGGAAUGCUGGCUGGUUCGAGACCAAUAUUAGUGGUCUGCAGCAAGCGAAGAACAUGAGCACCUGAAUGAUGAUCUCGGACCAGGCUUCAUUCCC	-39.9
S058	UCGGACCAGGCUUCAUUCCC	miR166	H000112	LG2	12453082	12453004	60	GGGAAUGUCGUCUGGUUCGAAAUCGUUCUGUGAGCUCAAGUAUGAUCAUCAGGAUGAUUUCGGACCAGGCUUCAUUCCC	-47.4
S059	UCGGACCAGGCUUCAUUCCCC	miR166	H000113	LG2	12453083	12453003	61	GGGGAAUGUCGUCUGGUUCGAAAUCGUUCUGUGAGCUCAAGUAUGAUCAUCAGGAUGAUUUCGGACCAGGCUUCAUUCCCC	-50.7
S059	UCGGACCAGGCUUCAUUCCCC	miR166	H000114	LG7	20072965	20072853	93	GGGGAAUGUUGUUUGGCACGAGGCCACCAACUUUGGCAGAAGAGAAAUAUAUAAUUUGAUGGGUGUAUGUAUAUAUGUAUAUGUUUGUGCUCUCGGACCAGGCUUCAUUCCCC	-40.36
S059	UCGGACCAGGCUUCAUUCCCC	miR166	H000115	LG4	2653357	2653261	77	GGGGAAUGCUGGCUGGUUCGAGACCAAUAUUAGUGGUCUGCAGCAAGGGAAGAACAUGAGCACCUGAAUGAUGAUCUCGGACCAGGCUUCAUUCCCC	-42.6
S059	UCGGACCAGGCUUCAUUCCCC	miR166	H000116	LG4	2660898	2660802	77	GGGGAAUGCUGGCUGGUUCGAGACCAAUAUUAGUGGUCUGCAGCAAGCGAAGAACAUGAGCACCUGAAUGAUGAUCUCGGACCAGGCUUCAUUCCCC	-43.2
S060	UCGGACCAGGCUUCAUUCCCCU	miR166	H000117	LG7	20072966	20072852	94	AGGGGAAUGUUGUUUGGCACGAGGCCACCAACUUUGGCAGAAGAGAAAUAUAUAAUUUGAUGGGUGUAUGUAUAUAUGUAUAUGUUUGUGCUCUCGGACCAGGCUUCAUUCCCCU	-41.96
S060	UCGGACCAGGCUUCAUUCCCCU	miR166	H000118	LG2	12453084	12453002	62	AGGGGAAUGUCGUCUGGUUCGAAAUCGUUCUGUGAGCUCAAGUAUGAUCAUCAGGAUGAUUUCGGACCAGGCUUCAUUCCCCU	-52.3
S088	UUCGGACCAGGCUUCAUUCCC	miR166	H000163	LG2	12453082	12453004	59	GGGAAUGUCGUCUGGUUCGAAAUCGUUCUGUGAGCUCAAGUAUGAUCAUCAGGAUGAUUUCGGACCAGGCUUCAUUCCC	-47.4
S062	UGAAGCUGCCAGCAUGAUCUA	miR167	H000120	LG1	19844911	19844975	1	UGAAGCUGCCAGCAUGAUCUAAACUCUUCUUUAUACAAGAAAGACUGGAUCAUGUGGUAGCUUCA	-32.2
S062	UGAAGCUGCCAGCAUGAUCUA	miR167	H000121	LG2	14557573	14557654	1	UGAAGCUGCCAGCAUGAUCUAAGCUUCCCUCUCGGCCGGUUGUAUACGAGUCAAGGAAAGAUCAGAUCAUGUGGCAACUUCA	-33.6
S062	UGAAGCUGCCAGCAUGAUCUA	miR167	H000122	LG2	14554220	14554311	1	UGAAGCUGCCAGCAUGAUCUAGCUUUGGUUAUCAUGUAGAUCAAGUUCGAAUCUGCUAAUAACCCUAGCUAGGUCAUGCUCUGACAGCCUCA	-43.4
S063	UGAAGCUGCCAGCAUGAUCUAA	miR167	H000123	LG1	19844911	19844975	1	UGAAGCUGCCAGCAUGAUCUAAACUCUUCUUUAUACAAGAAAGACUGGAUCAUGUGGUAGCUUCA	-32.2
S064	UGAAGCUGCCAGCAUGAUCUC	miR167	H000124	LG4	815476	815544	1	UGAAGCUGCCAGCAUGAUCUCAACCUCUCUCAGAUUUCUGAGGGAAGCUCAGAUCAUGUGGUAGUUUCA	-38.2
S065	UGAAGCUGCCAGCAUGAUCUCA	miR167	H000125	LG4	815476	815544	1	UGAAGCUGCCAGCAUGAUCUCAACCUCUCUCAGAUUUCUGAGGGAAGCUCAGAUCAUGUGGUAGUUUCA	-38.2
R13	UGAAGCUGCCAGCAUGAUCUC	miR167	H000031	RU29562	97	27	2	UUGAAGCUGCCAGCAUGAUCUCAACCUCUCUCAGCUUUCUGAGGGAAGAUCAGAUCAUGUGGUAGUUUCAC	-37.2
R14	UGAAGCUGCCAGCAUGAUCUCA	miR167	H000032	RU29562	97	27	2	UUGAAGCUGCCAGCAUGAUCUCAACCUCUCUCAGCUUUCUGAGGGAAGAUCAGAUCAUGUGGUAGUUUCAC	-37.2
S034	CGCUUGGUGCAGGUCGGGAA	miR168	H000063	LG5	13551624	13551534	1	CGCUUGGUGCAGGUCGGGAACUGCUUCGGUUUUAGAGAGAGAGCCAGAUGGCUGCGGUUCCAGCGGAGCGGGUCCCGCCUUGCAUCAACUG	-43.2
S054	UCGCUUGGUGCAGGUCGGGA	miR168	H000102	LG5	13551625	13551533	1	UCGCUUGGUGCAGGUCGGGAACUGCUUCGGUUUUAGAGAGAGAGCCAGAUGGCUGCGGUUCCAGCGGAGCGGGUCCCGCCUUGCAUCAACUGA	-44.7
S055	UCGCUUGGUGCAGGUCGGGAA	miR168	H000103	LG5	13551625	13551533	1	UCGCUUGGUGCAGGUCGGGAACUGCUUCGGUUUUAGAGAGAGAGCCAGAUGGCUGCGGUUCCAGCGGAGCGGGUCCCGCCUUGCAUCAACUGA	-44.7
S074	UGAGCCAAGGAUGACUUGCCU	miR169	H000144	LG4	6058790	6058720	1	UGAGCCAAGGAUGACUUGCCUGAUACACAUUGCUUGGGGAUAAAAUGUUCAGACAAGUCGUCCUUGGUUCA	-36.8
S076	UGAUUGAGCCGUGCCAAUAUC	miR171	H000146	LG5	9935610	9935688	59	GGUGUUGGUGCGGUUCAACCUCACCAUUGUGCCGAUUAAUAACCGGAGCUUGAUGGUUUGAUUGAGCCGUGCCAAUAUC	-37.3
S076	UGAUUGAGCCGUGCCAAUAUC	miR171	H000147	LG3	514754	514679	56	GAUAUUGGUGCGGUUCAAUCAGAAACCAGCUCUUUGCUCUUAAAGUUCUGUUAUUUGAUUGAGCCGUGCCAAUAUC	-39.5
S076	UGAUUGAGCCGUGCCAAUAUC	miR171	H000148	LG5	4618772	4618698	55	GAUGUUGGAAUGGCUCAAUCAAAUCAAAUCUCCCAAGAAUCGGGUCCUUUGAUUUGAUUGAGCCGUGCCAAUAUC	-43.1
S076	UGAUUGAGCCGUGCCAAUAUC	miR171	H000149	LG2	19238846	19238758	69	GAUGUUGGCCCGGUUCACUCAGGAGAAAGAAACAUAUAGCUCAUCAAUGAAGGCUUACUGUGUUUUUCUGAUUGAGCCGUGCCAAUAUC	-39.4
S076	UGAUUGAGCCGUGCCAAUAUC	miR171	H000150	LG6	34450196	34450118	59	GAUAUUGGUCCGGUUCAAUAAGAAAACAGCGCUCGAUGUGAGCUUGAGCUCUAUUUUUUGAUUGAGCCGUGCCAAUAUC	-38.2
S095	UUGAGCCGUGCCAAUAUCACA	miR171	H000176	LG5	4618775	4618695	61	UAUGAUGUUGGAAUGGCUCAAUCAAAUCAAAUCUCCCAAGAAUCGGGUCCUUUGAUUUGAUUGAGCCGUGCCAAUAUCACA	-45.5
S095	UUGAGCCGUGCCAAUAUCACA	miR171	H000177	LG3	514757	514676	62	UGAGAUAUUGGUGCGGUUCAAUCAGAAACCAGCUCUUUGCUCUUAAAGUUCUGUUAUUUGAUUGAGCCGUGCCAAUAUCACA	-41.4
S039	GAAUCUUGAUGAUGCUGCAU	miR172	H000074	LG7	13952789	13952889	82	GUGCAGCAUCAUCCAGAUUCACAGGUUUUAUUACUGACAUCCUCAUUUGAAUCUUUGAGAUGUCAUGAUGAUCCGAGUUGAGAAUCUUGAUGAUGCUGCAU	-45.5
S039	GAAUCUUGAUGAUGCUGCAU	miR172	H000075	LG3	23263579	23263663	66	GUGCGGCAUCAUCAAGAUUCACAUACUUUUAACCGAAAGGUUCAUGCCAUUGAAGUAAGUACUGAGAAUCUUGAUGAUGCUGCAU	-42.5
S039	GAAUCUUGAUGAUGCUGCAU	miR172	H000076	LG2	14050593	14050695	84	CUGUAGCAUCAUGAAGAUUCACACAUGCAAUUGAUGCAACUCAAACUCCCUCUCUGUCUGCCAUAGUUGUUUGAAAGUACUGAGAAUCUUGAUGAUGCUGCAU	-35
S003	AAGCUCAGGAGGGAUAGCGCC	miR390	H000005	LG6	7170008	7170087	1	AAGCUCAGGAGGGAUAGCGCCAUUUAUGCCUUGCUUGGAUUACUUGCUUAGUCAUAUAUAGCGCUAUCCAUCCUGGGUUU	-38.6
S096	UUGGCAUUCUGUCCACCUCC	miR394	H000178	LG2	19278030	19278112	1	UUGGCAUUCUGUCCACCUCCUAUCGAUCUCGAUCGAGAUUUCUUUGUUUAUAUGGAGAUAUGUGGAGGUGGGCAUACUGCCAA	-38.5
S086	UUCCACAGCUUUCUUGAACUG	miR396	H000160	LG1	2522068	2522170	1	UUCCACAGCUUUCUUGAACUGCAUCCAGCAUAAGAGAUCUGAUCUUUGCAUUUGAGGCAGAGGUUGCUCUAUAUUUGGCAUGUGGUUCAAUAAAGCUGUGGGA	-50.3
S086	UUCCACAGCUUUCUUGAACUG	miR396	H000161	LG3	1707062	1706990	1	UUCCACAGCUUUCUUGAACUGCAUCUAGCAUAAGAUAUCUGAUCUCUGCAUGCGGUUCAAUAAAGCUGUGGGA	-36.7
S087	UUCCACAGCUUUCUUGAACUU	miR396	H000162	LG1	2526894	2526798	1	UUCCACAGCUUUCUUGAACUUCAAUUCUCUGCUAACAAUCUGUAAUCUCUUGCAAGAGUAUUAGCACAAUGUUUGGGAGCUCAAGAAAGCUGUGGGA	-41
S025	AUUGAGUGCAGCGUUGAUGAA	miR397	H000053	LG3	2935045	2934947	1	AUUGAGUGCAGCGUUGAUGAAGUCCUUAGUUUCGUUUCCGAGUUCCGAUGAUCUUCAUGGAGGCGAGCUGGAGGCAAUUUCAUCAACGCUGCACCCAAU	-49.5
S030	CAUUGAGUGCAGCGUUGAUGA	miR397	H000059	LG3	2935046	2934946	1	CAUUGAGUGCAGCGUUGAUGAAGUCCUUAGUUUCGUUUCCGAGUUCCGAUGAUCUUCAUGGAGGCGAGCUGGAGGCAAUUUCAUCAACGCUGCACCCAAUU	-49.9
S052	UCAUUGAGUGCAGCGUUGAUG	miR397	H000100	LG3	2935047	2934945	1	UCAUUGAGUGCAGCGUUGAUGAAGUCCUUAGUUUCGUUUCCGAGUUCCGAUGAUCUUCAUGGAGGCGAGCUGGAGGCAAUUUCAUCAACGCUGCACCCAAUUA	-49.9
S036	CGUGUUCUCAGGUCGCCCCUG	miR398	H000068	LG3	21882243	21882091	1	CGUGUUCUCAGGUCGCCCCUGCGGGACUUCCUCUACCACGUAACCGCUCUUAUGAAAUGAUAAGAUGAGGAAUGUAGAGGUGUGUAUAUGUUCACAGCAUAAGCCAGCCACAAAGGGUAGAGGAGUCCCUGAGGAGCGACCUGAGACCACAUG	-73.7
S078	UGCCAAAGGAGAGUUGCCCUG	miR399	H000152	LG5	958377	958278	80	UAGGGCGUCUUUCCUUUGGCAGGCAAUGGUGGUUUUGUUUCGAUGGAUUUCACGUUGUAAUUGGUUGUUGAUUAUGAUCUGCCAAAGGAGAGUUGCCCUG	-43
S024	AUGCACUGCCUCUUCCCUGGC	miR408	H000052	LG1	12223111	12223025	67	GACAGGGACGAGGUAGAGCAUGGAUGGAGUUCCCAACAGAACAGUCAAGCUGUUGUGGCUCCACUCAUGCACUGCCUCUUCCCUGGC	-50.6
S077	UGCACUGCCUCUUCCCUGGCU	miR408	H000151	LG1	12223112	12223024	69	AGACAGGGACGAGGUAGAGCAUGGAUGGAGUUCCCAACAGAACAGUCAAGCUGUUGUGGCUCCACUCAUGCACUGCCUCUUCCCUGGCU	-50.6
S011	ACUCUCCCUCAAGGGCUUCUC	miR473	H000019	LG5	2676787	2676903	1	ACUCUCCCUCAAGGGCUUCUCGCCAAGGUGAAGUAUUAUAUCCUAGGUCGUCCCCUUCUUAAUUCUAAGGGAGACUUGGGGUACUUACACAAGGUUGUGGAGCCUGCGAGGGGGAAU	-54
S061	UCUUUCCUAUUCCUCCCAUCCC	miR482	H000119	LG5	13604816	13604750	46	GGGAUGGGAGGCUAGGGAAGAAAUUACUGGAAACUCAUCCUAAUUUCUUUCCUAUUCCUCCCAUCCC	-40.9
R12	UCUUGCCUAUGCCUCCCAUUCC	miR482	H000030	RU41075	149	80	50	GAGUGGGAGGGUCGGCAAAAAAUGAAUAGAGAAAACCCACUCUUGGAUUUCUUGCCUAUGCCUCCCAUUC	-28.5
S084	UUAGAUGACCAUCAACAAACA	miR827	H000158	LG1	658162	658088	55	UGUUUGUUUAUGGUCAUCUAGUUAUAUUCCAUCUGCUUCAUUUGGUUAUCAUGAUUAGAUGACCAUCAACAAACA	-31.8
