# Supplementary material for: Integrative Analysis of miRNA and mRNA Profiles in Response to Ethylene in Rose Petals during Flower Opening
Source: PLoS One. 2013 May 16;8(5):e64290. doi: 10.1371/journal.pone.0064290 (PMC3655976; doi:10.1371/journal.pone.0064290)
Supplement: Table S3 — Prediction of novel miRNA and their precusors. The rose floral transcriptome database, and the genome sequence of strawberry (F.vesca) were used as reference, respectively. R, roses; S, strawberry. (XLS) [file pone.0064290.s004.xls]

## Sheet: novel
Table S3. Prediction of novel miRNA and their precusors. The rose floral transcriptome database, and the genome sequence of strawberry (F.vesca) were used as reference, respectively. R, roses; S, strawberry.
ID	miRNA	family	precusor
			ID	chr	start	end	miRNA position	sequence	folding energy
R1	AAGGGACUAGCAAAAGCUAAGUGU	rhy-miRC1	H000001	RU05894	457	555	1	AAGGGACUAGCAAAAGCUAAGUGUGGGGGAAUUUGAUAGGAGCAUUUUAAUGCGAUAUUUUAAUAGUUAAUUCCUCACAUUUUGCUUAGUUAAUUCCUU	-30.5
R1	AAGGGACUAGCAAAAGCUAAGUGU		H000002	RU04205	303	401	1	AAGGGACUAGCAAAAGCUAAGUGUGGGGGAAUUUGAUAGGAGCAUUUUAAUGUGAUAUUUUAAAUGUUAAUUCCUCACAUUUUGCUUAGUUAAUUCCUU	-30.3
R1	AAGGGACUAGCAAAAGCUAAGUGU		H000003	RU05901	67	164	1	AAGGGACUAGCAAAAGCUAAGUGUGGGGGUUUUCCAUAGGCGCAUUUUAAUAAGAUAUUUUAAAUGUUAAUUCCUCACAUUUUGCUUAGUUAUUCCUU	-26.29
R1	AAGGGACUAGCAAAAGCUAAGUGU		H000004	RU05351	805	903	1	AAGGGACUAGCAAAAGCUAAGUGUGGGGUAAUUUGAUAGAAGCAUUUUAAUGUGGUAUUUUAAUAGUUAAUUCCUCACAUUUUGCUUAGUUAAUUCCUU	-27.8
R1	AAGGGACUAGCAAAAGCUAAGUGU		H000005	RU21353	97	196	1	AAGGGACUAGCAAAAGCUAAGUGUGGGGGAAUUUGAUAGGAGCAUUAUAUGAGACGUUUUAUGUGUUUUUCUACUCACAUUUUGCUAUGUUAUUUCCUUU	-27.5
R1	AAGGGACUAGCAAAAGCUAAGUGU		H000006	RU56734	157	58	2	UAAGGGACUAGCAAAAGCUAAGUGUGGGGGAAUUUGAUAAGCGCAUUUUAAUGUGAUAUUUUAAAUGUUAAUUCCUCACAUUUUGCUUAGUUAUUCCUUA	-32.9
R1	AAGGGACUAGCAAAAGCUAAGUGU		H000007	RU05618	876	778	1	AAGGGACUAGCAAAAGCUAAGUGUGGGGGAAUUUGAUAGGAGCAUUUUAAUGUGAUAUUUUAAUAGUUAAUUCCUCACAUUUUGCUUAGUUAAUUCCUU	-30
R1	AAGGGACUAGCAAAAGCUAAGUGU		H000008	RU22880	408	308	2	UAAGGGACUAGCAAAAGCUAAGUGUGGGGUAAUUUGAUAGAAGCAUUUUAAUGCGGUAUUUUAAUAGUUAAUUCCUCACAUUUUGCUUAGUUAAUUCCUUA	-30.5
R1	AAGGGACUAGCAAAAGCUAAGUGU		H000009	RU21959	418	318	2	UAAGGGACUAGCAAAAGCUAAGUGUGGGGGAAUUUGAUAGGAGCAUUUUAAUGUGAUAUUUUAAUAGUUAAUUCCUCACAUUUUGCUUAGUUAAUUCCUUA	-31.3
R5	AGGGACUAGCAAAAGCUAAGUGUG		H000014	RU21353	98	195	1	AGGGACUAGCAAAAGCUAAGUGUGGGGGAAUUUGAUAGGAGCAUUAUAUGAGACGUUUUAUGUGUUUUUCUACUCACAUUUUGCUAUGUUAUUUCCUU	-26.6
R5	AGGGACUAGCAAAAGCUAAGUGUG		H000015	RU05894	458	554	1	AGGGACUAGCAAAAGCUAAGUGUGGGGGAAUUUGAUAGGAGCAUUUUAAUGCGAUAUUUUAAUAGUUAAUUCCUCACAUUUUGCUUAGUUAAUUCCU	-29.6
R5	AGGGACUAGCAAAAGCUAAGUGUG		H000016	RU04205	304	400	1	AGGGACUAGCAAAAGCUAAGUGUGGGGGAAUUUGAUAGGAGCAUUUUAAUGUGAUAUUUUAAAUGUUAAUUCCUCACAUUUUGCUUAGUUAAUUCCU	-29.4
R5	AGGGACUAGCAAAAGCUAAGUGUG		H000017	RU05901	68	163	1	AGGGACUAGCAAAAGCUAAGUGUGGGGGUUUUCCAUAGGCGCAUUUUAAUAAGAUAUUUUAAAUGUUAAUUCCUCACAUUUUGCUUAGUUAUUCCU	-25.69
R5	AGGGACUAGCAAAAGCUAAGUGUG		H000018	RU05351	806	902	1	AGGGACUAGCAAAAGCUAAGUGUGGGGUAAUUUGAUAGAAGCAUUUUAAUGUGGUAUUUUAAUAGUUAAUUCCUCACAUUUUGCUUAGUUAAUUCCU	-26.9
R5	AGGGACUAGCAAAAGCUAAGUGUG		H000019	RU22880	407	309	2	AAGGGACUAGCAAAAGCUAAGUGUGGGGUAAUUUGAUAGAAGCAUUUUAAUGCGGUAUUUUAAUAGUUAAUUCCUCACAUUUUGCUUAGUUAAUUCCUU	-29.2
R5	AGGGACUAGCAAAAGCUAAGUGUG		H000020	RU21959	417	319	2	AAGGGACUAGCAAAAGCUAAGUGUGGGGGAAUUUGAUAGGAGCAUUUUAAUGUGAUAUUUUAAUAGUUAAUUCCUCACAUUUUGCUUAGUUAAUUCCUU	-30
R5	AGGGACUAGCAAAAGCUAAGUGUG		H000021	RU56734	156	59	2	AAGGGACUAGCAAAAGCUAAGUGUGGGGGAAUUUGAUAAGCGCAUUUUAAUGUGAUAUUUUAAAUGUUAAUUCCUCACAUUUUGCUUAGUUAUUCCUU	-32.2
R5	AGGGACUAGCAAAAGCUAAGUGUG		H000022	RU05618	875	779	1	AGGGACUAGCAAAAGCUAAGUGUGGGGGAAUUUGAUAGGAGCAUUUUAAUGUGAUAUUUUAAUAGUUAAUUCCUCACAUUUUGCUUAGUUAAUUCCU	-29.1
S004	AAGGGACUAGCAAAAGCUAAGUGU		H000006	LG2	6012825	6012923	1	AAGGGACUAGCAAAAGCUAAGUGUGGGGGAAUUUGAUACACGUAUUUUAUGCUAUAUUCUUAAUGUAUUUCCUACGCUAUUUAGCUUCGUUAAUUCCUU	-26.7
S004	AAGGGACUAGCAAAAGCUAAGUGU		H000007	LG1	1221937	1221843	1	AAGGGACUAGCAAAAGCUAAGUGUAGGGGAAUUUGAUAGGAGCACAAAGUGCUACGAUAUUAACGUCCUACCUUAUUUAGUUAUGUUAUUCUCUU	-30.9
S004	AAGGGACUAGCAAAAGCUAAGUGU		H000008	LG7	11732440	11732342	1	AAGGGACUAGCAAAAGCUAAGUGUGGGGGAAUUUGAUAGACGCAUAAUAUGCUAUGAUCUUAACAUAUGUCCUACCCUAUUUAGUUAUGUUAUUUCCUU	-26.9
S019	AGGGACUAGCAAAAGCUAAGUGUG		H000046	LG2	6012826	6012922	1	AGGGACUAGCAAAAGCUAAGUGUGGGGGAAUUUGAUACACGUAUUUUAUGCUAUAUUCUUAAUGUAUUUCCUACGCUAUUUAGCUUCGUUAAUUCCU	-25.8
S019	AGGGACUAGCAAAAGCUAAGUGUG		H000047	LG7	11732439	11732343	1	AGGGACUAGCAAAAGCUAAGUGUGGGGGAAUUUGAUAGACGCAUAAUAUGCUAUGAUCUUAACAUAUGUCCUACCCUAUUUAGUUAUGUUAUUUCCU	-26
R3	AGGGAAAAGCAUAGGAAUGAG	rhy-miRC2	H000012	RU05555	370	515	126	CGCAUUCCUAUGCUUUUUCUCCAUUAUAUUUAGCUCUACUUUCAAGCCCCCAACCUCUACCCAGCACUCCUUUGCCUCAUGCUCCAAUUCAGCAUUUCCAAAUGAUCAGAUUGCUGAAAAUAAUGAGGGAAAAGCAUAGGAAUGAG	-46.24
R4	AGGGAAAAGCAUAGGAAUGAGU		H000013	RU05555	369	516	127	ACGCAUUCCUAUGCUUUUUCUCCAUUAUAUUUAGCUCUACUUUCAAGCCCCCAACCUCUACCCAGCACUCCUUUGCCUCAUGCUCCAAUUCAGCAUUUCCAAAUGAUCAGAUUGCUGAAAAUAAUGAGGGAAAAGCAUAGGAAUGAGU	-46.74
R16	UGGGAUGGGAAGAAUGGCACG	rhy-miRC3	H000034	RU58125	149	211	1	UGGGAUGGGAAGAAUGGCACGAAAAUGAUAAAAUAUUGUUGCUCGUGCCAUUUUCCCAUCACA	-31.8
R17	UGGGAUGGGAAGAAUGGCACGA		H000035	RU58125	149	211	1	UGGGAUGGGAAGAAUGGCACGAAAAUGAUAAAAUAUUGUUGCUCGUGCCAUUUUCCCAUCACA	-31.8
R18	UGGGAUGGGAAGAAUGGCACGAA		H000036	RU58125	149	211	1	UGGGAUGGGAAGAAUGGCACGAAAAUGAUAAAAUAUUGUUGCUCGUGCCAUUUUCCCAUCACA	-31.8
R8	AUGGGAUGGGAAGAAUGGCACG		H000025	RU58125	148	212	1	AUGGGAUGGGAAGAAUGGCACGAAAAUGAUAAAAUAUUGUUGCUCGUGCCAUUUUCCCAUCACAU	-32.4
S007	AAUUUGGUGAUCGUUAAGGCA	rhy-miRC4	H000012	LG2	4995332	4995451	1	AAUUUGGUGAUCGUUAAGGCAUUCAAAACUACGAUUUAUAAUUAUAAGCAUGAACGGUUUAAGAGAUUUGGUUCAUUCAUUGAUUUUAAUCUUGUUCGACACCUUAACUAUCACUAAAUU	-28.8
S007	AAUUUGGUGAUCGUUAAGGCA		H000013	LG3	27299461	27299577	1	AAUUUGGUGAUCGUUAAGGCACUCAAAAUUGUGUUUUUCUGAUAUAAACAUGAACCGGACAGAAUUCAGUUCGUCCAUUUGUUUUUCGAGUUUGAGGACCUUAACGAUUACCAAAUU	-45.2
S007	AAUUUGGUGAUCGUUAAGGCA		H000014	LG2	20458121	20457997	1	AAUUUGGUGAUCGUUAAGGCAUUCAAAACUACGAUUUUUAAUUAUAAGCAUGAACGGUUCAGGUCUGGCAGAUUUGGUUCGUUCAUUGAUUUAAUCUUGUUCGACAUCUUAACGAUCACCAAAUU	-43.9
S015	AGCCAAUUUGAUGAUCGUUAAGGC		H000026	LG3	24833847	24833972	1	AGCCAAUUUGAUGAUCGUUAAGGCCCUCAAAAUCGAAAAACAAAUCUGACGGACUGAAUGUUGUCCGGUUCAGGUAUAUAACAGAAAAACGCAAGUUUGAGGGCCUUAACAAUCACCAAAUUGGUU	-56.4
S015	AGCCAAUUUGAUGAUCGUUAAGGC		H000027	LG1	6927101	6927225	1	AGCCAAUUUGAUGAUCGUUAAGGCCCUCAAAAUUGAAAAACAAAUCUGACGGACUGAAUUCUGUCCGGUUCAUCAUCUCCAUUUGUUUUUCGAUUUUGAGAGCCUUAACGAUCACCAAAUUGGCU	-67.3
S015	AGCCAAUUUGAUGAUCGUUAAGGC		H000028	LG1	531947	532070	1	AGCCAAUUUGAUGAUCGUUAAGGCCCUCAAAAUUGAAAAACAAAUGGAGAUGAUAACCGGACAAAAUUCAGUCCGUCAGAUUUAUCUUUCGAUUUUGAGGGCCUUAACGAUCACCAAAUUGGCU	-68.4
S015	AGCCAAUUUGAUGAUCGUUAAGGC		H000029	LG2	2067975	2068099	1	AGCCAAUUUGAUGAUCGUUAAGGCCCUCAAACUCGAAAAACAAAUGGACGAACUGAAUUAUGUCCGGUUGUGUUCAUACCAGAAAAACUCGAGUUUGAGGGUGUUAAACGAUCACCAAAUUGGCU	-60
S015	AGCCAAUUUGAUGAUCGUUAAGGC		H000030	LG2	12352053	12352176	1	AGCCAAUUUGAUGAUCGUUAAGGCCCUCAAACUCGAGUUUUUCUGGUAUAAACACAACCGGAUAGAAUUCAGUCCAUCCAUUUGUUUUUUGAGUUUGAGGGCCUUAAUGAUUACCAAAUUAACU	-53.1
S015	AGCCAAUUUGAUGAUCGUUAAGGC		H000031	LG6	34430374	34430500	1	AGCCAAUUUGAUGAUCGUUAAGGCCCUUAAAAUCGAAAAACAAAUCUGACGGACUGAAUUCUGUCCGGUUCAGGUAUAUAACAAAAAAAACGCAAAUUUGAGGGUCUUAACGAUCACCAAAUUGGCU	-56.7
S015	AGCCAAUUUGAUGAUCGUUAAGGC		H000032	LG5	2838713	2838836	1	AGCCAAUUUGAUGAUCGUUAAGGCCCUUAAACUCGAAAAACAAAUUGACGGACUGAAUUCUGUCCGGUUGUGUUCAUACCAGAAAAACUCGAGUUUAAGGGCCUUAACGAUCACCAAAUUGGCU	-69.3
S015	AGCCAAUUUGAUGAUCGUUAAGGC		H000033	LG2	12830701	12830578	1	AGCCAAUUUGAUGAUCGUUAAGGCUCUCGAACUCGAAAAACAAAUGGACGGACUGAAUUCUGUCCGGUUGUGUUCAUACCAUAAAAACUCGAGUUUGAGGGCCUUAACGAUCACCAAAUUGGCU	-70.2
S015	AGCCAAUUUGAUGAUCGUUAAGGC		H000034	LG6	344898	344775	1	AGCCAAUUUGAUGAUCGUUAAGGCCCUCAAACUCGAGUUUUUUUUGUAUGAACACAACUUGACAGAAUUCAGUCCGUCCAUUUGUUUUUCGAGUUUGAGGGCCUUAACGAUCACCAAAUUGGCU	-65.1
S015	AGCCAAUUUGAUGAUCGUUAAGGC		H000035	LG1	10771087	10770964	1	AGCCAAUUUGAUGAUCGUUAAGGCCCUCAAACUCGAGUUUUUCUGGUAUGAACACAACCGGACAAAAUUCAGUCCGUCCAUUUGUUUUUUGAGUUUGCGGGCCUUAACGAUUACCAAAUUAACU	-51
S016	AGCCAAUUUGGUGAUCGUUAAGGCA		H000036	LG3	27299457	27299581	1	AGCCAAUUUGGUGAUCGUUAAGGCACUCAAAAUUGUGUUUUUCUGAUAUAAACAUGAACCGGACAGAAUUCAGUUCGUCCAUUUGUUUUUCGAGUUUGAGGACCUUAACGAUUACCAAAUUGGCU	-56.1
S016	AGCCAAUUUGGUGAUCGUUAAGGCA		H000037	LG2	20458125	20457993	1	AGCCAAUUUGGUGAUCGUUAAGGCAUUCAAAACUACGAUUUUUAAUUAUAAGCAUGAACGGUUCAGGUCUGGCAGAUUUGGUUCGUUCAUUGAUUUAAUCUUGUUCGACAUCUUAACGAUCACCAAAUUGGCU	-54.8
S027	CAAUUUGGUGAUCGUUAAGGCA		H000055	LG3	27299460	27299578	1	CAAUUUGGUGAUCGUUAAGGCACUCAAAAUUGUGUUUUUCUGAUAUAAACAUGAACCGGACAGAAUUCAGUUCGUCCAUUUGUUUUUCGAGUUUGAGGACCUUAACGAUUACCAAAUUG	-47.8
S027	CAAUUUGGUGAUCGUUAAGGCA		H000056	LG2	20458122	20457996	1	CAAUUUGGUGAUCGUUAAGGCAUUCAAAACUACGAUUUUUAAUUAUAAGCAUGAACGGUUCAGGUCUGGCAGAUUUGGUUCGUUCAUUGAUUUAAUCUUGUUCGACAUCUUAACGAUCACCAAAUUG	-46.5
S042	GCCAAUUUGGUGAUCGUUAAGGCA		H000079	LG3	27299458	27299580	1	GCCAAUUUGGUGAUCGUUAAGGCACUCAAAAUUGUGUUUUUCUGAUAUAAACAUGAACCGGACAGAAUUCAGUUCGUCCAUUUGUUUUUCGAGUUUGAGGACCUUAACGAUUACCAAAUUGGC	-54.5
S042	GCCAAUUUGGUGAUCGUUAAGGCA		H000080	LG2	20458124	20457994	1	GCCAAUUUGGUGAUCGUUAAGGCAUUCAAAACUACGAUUUUUAAUUAUAAGCAUGAACGGUUCAGGUCUGGCAGAUUUGGUUCGUUCAUUGAUUUAAUCUUGUUCGACAUCUUAACGAUCACCAAAUUGGC	-53.2
S013	AGAUGAUCUAUACACUAGUACCUA	rhy-miRC5	H000023	LG6	39099875	39099669	184	UAGAUACUAAUGUGUAGAUCAUCUCUACAAAAUUUCAGCCAAUUUGGUAAUCGUUAAGGCACUCAAACUCGACUAAACCAAUGGACGAACUGUAUUCUGUCAAACUUGAACUGUCCAUGUUUAUAACAGAAAAACGCAAUUUUGAAAGCCUUAACGGUUAUCAAAUUGGCUGAAAUUUUGCAGAGAUGAUCUAUACACUAGUACCUA	-96.7
S014	AGAUGAUCUAUACAUUAGUACCUA		H000024	LG2	14488009	14488218	187	CAGUUAUUAAUGUAUAGAUUAUUUCUGCAAAUAAUUUUCAGCCAAUUUAGUUAUCAUUAAGGCAUUCAGACUCGAUUAAACCAAUGGACGAACUAAAUUCUGUCGAACUUGAACCGUUCAUGUUUAUAACAAAAAAAUGCAGUUAUGAGUGCCUUAACGAUUAUCAAAUACGUUGAAAUUUUGUAGAGAUGAUCUAUACAUUAGUACCUA	-71.02
S014	AGAUGAUCUAUACAUUAGUACCUA		H000025	LG4	4919134	4919340	184	UAGAUACUAAUGUAUAGAUCAUCUCUGCAAUAUUUCAGCCAAUUUAGUCAUCAUUAAGGCACUCAAACUCGAUUAAACCAAUGGAUGAACAUAAUUCUGUCGAACUUGAACCGUUCAUGUUUAUAACAGAAAAACGCAGUUUUGAGUGCCUUAAUGAUAACCAAAUUGGCUGAAAUUUUGCAGAGAUGAUCUAUACAUUAGUACCUA	-106.6
S017	AGGCAGUCACCUUGGCUAAC	rhy-miRC6	H000038	LG3	8883846	8883938	74	GUAGCCAAGGAUGGCUUGCCUGCCUCCUAAUUAAAAGAGGUUUAAUCAGUUGAGAAAACCUAGUUGGGUUCUCAGGCAGUCACCUUGGCUAAC	-43.6
S017	AGGCAGUCACCUUGGCUAAC		H000039	LG3	8882719	8882631	70	GUAGCCAAGGAUGACUUGCCUGCUUCCUAAAAGAGGUUCAGUCAAUUAUCAAAACCUAGUUGGGUUCUCAGGCAGUCACCUUGGCUAAC	-42
S017	AGGCAGUCACCUUGGCUAAC		H000040	LG3	8877670	8877504	1	AGGCAGUCACCUUGGCUAACUUGACAAGCUCUUUUCUCUCAUGCUAGACCUUCUCUUCUUUAGCAUUCGAGCAUGAGUAUAUAUUACCACACGCAUAUUUGGAAGAACUGAAGAGAUGUCAGACAUGAAAAAAAGAGUCCUGUUUGGUAGCCAAGGAUGACUUGCCA	-65.7
S017	AGGCAGUCACCUUGGCUAAC		H000041	LG3	8877524	8877437	69	GUAGCCAAGGAUGACUUGCCAGCGUUCUAUACAAGGUUCAGUUGUUAUCAAAACCUAGUUGGGUUCUCAGGCAGUCACCUUGGCUAAC	-34.3
S018	AGGCAGUCACCUUGGCUAACU		H000042	LG3	8883845	8883939	75	GGUAGCCAAGGAUGGCUUGCCUGCCUCCUAAUUAAAAGAGGUUUAAUCAGUUGAGAAAACCUAGUUGGGUUCUCAGGCAGUCACCUUGGCUAACU	-43.6
S018	AGGCAGUCACCUUGGCUAACU		H000043	LG3	8877525	8877436	70	GGUAGCCAAGGAUGACUUGCCAGCGUUCUAUACAAGGUUCAGUUGUUAUCAAAACCUAGUUGGGUUCUCAGGCAGUCACCUUGGCUAACU	-34.3
S018	AGGCAGUCACCUUGGCUAACU		H000044	LG3	8882720	8882630	71	GGUAGCCAAGGAUGACUUGCCUGCUUCCUAAAAGAGGUUCAGUCAAUUAUCAAAACCUAGUUGGGUUCUCAGGCAGUCACCUUGGCUAACU	-42
S018	AGGCAGUCACCUUGGCUAACU		H000045	LG3	8877670	8877504	1	AGGCAGUCACCUUGGCUAACUUGACAAGCUCUUUUCUCUCAUGCUAGACCUUCUCUUCUUUAGCAUUCGAGCAUGAGUAUAUAUUACCACACGCAUAUUUGGAAGAACUGAAGAGAUGUCAGACAUGAAAAAAAGAGUCCUGUUUGGUAGCCAAGGAUGACUUGCCA	-65.7
S048	GGCAGUCACCUUGGCUAAC		H000090	LG3	8883846	8883938	75	GUAGCCAAGGAUGGCUUGCCUGCCUCCUAAUUAAAAGAGGUUUAAUCAGUUGAGAAAACCUAGUUGGGUUCUCAGGCAGUCACCUUGGCUAAC	-43.6
S048	GGCAGUCACCUUGGCUAAC		H000091	LG3	8882719	8882631	71	GUAGCCAAGGAUGACUUGCCUGCUUCCUAAAAGAGGUUCAGUCAAUUAUCAAAACCUAGUUGGGUUCUCAGGCAGUCACCUUGGCUAAC	-42
S048	GGCAGUCACCUUGGCUAAC		H000092	LG3	8877669	8877505	1	GGCAGUCACCUUGGCUAACUUGACAAGCUCUUUUCUCUCAUGCUAGACCUUCUCUUCUUUAGCAUUCGAGCAUGAGUAUAUAUUACCACACGCAUAUUUGGAAGAACUGAAGAGAUGUCAGACAUGAAAAAAAGAGUCCUGUUUGGUAGCCAAGGAUGACUUGCC	-63.8
S048	GGCAGUCACCUUGGCUAAC		H000093	LG3	8877524	8877437	70	GUAGCCAAGGAUGACUUGCCAGCGUUCUAUACAAGGUUCAGUUGUUAUCAAAACCUAGUUGGGUUCUCAGGCAGUCACCUUGGCUAAC	-34.3
S038	CUCAAGAAAGCUGUGGGACA	rhy-miRC7	H000073	LG1	2526896	2526796	82	UUUUCCACAGCUUUCUUGAACUUCAAUUCUCUGCUAACAAUCUGUAAUCUCUUGCAAGAGUAUUAGCACAAUGUUUGGGAGCUCAAGAAAGCUGUGGGACA	-41.7
S044	GCUCAAGAAAGCUGUGGGACA		H000082	LG1	2526896	2526796	81	UUUUCCACAGCUUUCUUGAACUUCAAUUCUCUGCUAACAAUCUGUAAUCUCUUGCAAGAGUAUUAGCACAAUGUUUGGGAGCUCAAGAAAGCUGUGGGACA	-41.7
S040	GAAUGUCGUCUGGUUCGAAAU	rhy-miRC8	H000077	LG2	12453080	12453006	1	GAAUGUCGUCUGGUUCGAAAUCGUUCUGUGAGCUCAAGUAUGAUCAUCAGGAUGAUUUCGGACCAGGCUUCAUUC	-40.8
S041	GAAUGUCGUCUGGUUCGAAAUC		H000078	LG2	12453080	12453006	1	GAAUGUCGUCUGGUUCGAAAUCGUUCUGUGAGCUCAAGUAUGAUCAUCAGGAUGAUUUCGGACCAGGCUUCAUUC	-40.8
S072	UGACGAUGAGAGAGAGCACG	rhy-miRC9	H000142	LG2	10602905	10602983	1	UGACGAUGAGAGAGAGCACGCUUGUCAGCAUCUAUGAAACAGUCAUGCGUGUUUACGUGCGUGCUCCCUCUUCUCAUCA	-36.9
S073	UGACGAUGAGAGAGAGCACGC		H000143	LG2	10602905	10602983	1	UGACGAUGAGAGAGAGCACGCUUGUCAGCAUCUAUGAAACAGUCAUGCGUGUUUACGUGCGUGCUCCCUCUUCUCAUCA	-36.9
S094	UUGACGAUGAGAGAGAGCACG		H000175	LG2	10602904	10602984	1	UUGACGAUGAGAGAGAGCACGCUUGUCAGCAUCUAUGAAACAGUCAUGCGUGUUUACGUGCGUGCUCCCUCUUCUCAUCAU	-37
S082	UGUAUGUUCGUCUCCAACU	rhy-miRC10	H000156	LG2	3486153	3486213	1	UGUAUGUUCGUCUCCAACUCUGUUCUGUUCCGAUUUCUACAGGGUUGAAGAUGAACAUACA	-29.16
S083	UGUAUGUUCGUCUCCAACUCU		H000157	LG2	3486153	3486213	1	UGUAUGUUCGUCUCCAACUCUGUUCUGUUCCGAUUUCUACAGGGUUGAAGAUGAACAUACA	-29.16
S026	AUUUUCAGCCAAAUUGAUGAUCGU	rhy-miRC11	H000054	LG5	6621038	6621182	1	AUUUUCAGCCAAAUUGAUGAUCGUUACGGAAUCGACUAGAUCAUAUCAAUGAACGAUCCUAAUAUGUUAAACAGGAGUCAUUUAUGUUUAUAAUCUGUAAAUCACAUUUAUGAAUGCCUUAACGAUUUUCAAUUUAGAUGAAAAU	-32.7
S085	UUCAGCCAAAUUGAUGAUCGU		H000159	LG5	6621041	6621179	1	UUCAGCCAAAUUGAUGAUCGUUACGGAAUCGACUAGAUCAUAUCAAUGAACGAUCCUAAUAUGUUAAACAGGAGUCAUUUAUGUUUAUAAUCUGUAAAUCACAUUUAUGAAUGCCUUAACGAUUUUCAAUUUAGAUGAA	-29.9
S097	UUUCAGCCAAAUUGAUGAUCG		H000179	LG5	6621040	6621180	1	UUUCAGCCAAAUUGAUGAUCGUUACGGAAUCGACUAGAUCAUAUCAAUGAACGAUCCUAAUAUGUUAAACAGGAGUCAUUUAUGUUUAUAAUCUGUAAAUCACAUUUAUGAAUGCCUUAACGAUUUUCAAUUUAGAUGAAA	-30.8
S102	UUUUCUGAUUGAGCCGUGCCA	rhy-miRC12	H000185	LG2	19238841	19238763	59	UGGCCCGGUUCACUCAGGAGAAAGAAACAUAUAGCUCAUCAAUGAAGGCUUACUGUGUUUUUCUGAUUGAGCCGUGCCA	-32.2
S103	UUUUUCUGAUUGAGCCGUGCC		H000186	LG2	19238840	19238764	57	GGCCCGGUUCACUCAGGAGAAAGAAACAUAUAGCUCAUCAAUGAAGGCUUACUGUGUUUUUCUGAUUGAGCCGUGCC	-30.5
R2	ACAUGGAACACUACGACAUGG	rhy-miRC13	H000011	RU06468	329	201	109	CCACGUCGUAGUGUUCCAUGAGGCUAGGUCUAUUUUGAGUCCGAUGACUCAAAAUUCAUUGGCGUGGCCACAUGAAACACUCCGGUCGGACUCGAAAUUGGCGUGGUGACAUGGAACACUACGACAUGG	-69.23
R6	AGUGGGAGGGUCGGCAAAAAA	rhy-miRC14	H000023	RU41075	149	80	2	GAGUGGGAGGGUCGGCAAAAAAUGAAUAGAGAAAACCCACUCUUGGAUUUCUUGCCUAUGCCUCCCAUUC	-28.5
R7	AUGAUUGUGGAUAGAUUAAGCAUG	rhy-miRC15	H000024	RU27080	162	255	1	AUGAUUGUGGAUAGAUUAAGCAUGAUGUAGGACUUUGAAUUUGUUUUGUGAUUGAGUGUAUAUGUGAUCUAUGCUUGAUUAUAUGUGUGCACAU	-18.4
R10	GAGAUGGAGAUGGAGAGCUAG	rhy-miRC16	H000027	RU26978	413	275	120	UGGGUCUUUAAACUUUUGUCCCUUAAACGUUUAGGUUAACUAGAAACAAGUUCAUACAAAAUCAAACAAGAAAAACAAAAGAUCAUUACAAGGAAAAAGAAUGAAUUACACCGUGAGGGGAGAUGGAGAUGGAGAGCUA	-23.1
R11	GCAUUCCUAUGCUUUUUCUCCA	rhy-miRC17	H000028	RU05555	371	514	1	GCAUUCCUAUGCUUUUUCUCCAUUAUAUUUAGCUCUACUUUCAAGCCCCCAACCUCUACCCAGCACUCCUUUGCCUCAUGCUCCAAUUCAGCAUUUCCAAAUGAUCAGAUUGCUGAAAAUAAUGAGGGAAAAGCAUAGGAAUGA	-46.24
R15	UGGAUGCUUUGGAUGGAACGG	rhy-miRC18	H000033	RU58255	114	200	67	CCGAUCCAUCCAAGCCAGCCAGCAAAAUUUGGCUACGAUUAUGAAUGAAUUCGACCAAAAUUUUGCUGGAUGCUUUGGAUGGAACGG	-39.4
S001	AAAUUGAUGAUCGUUAAGGUA	rhy-miRC19	H000001	LG5	23146032	23146157	1	AAAUUGAUGAUCGUUAAGGUAACGGACUAGAUCAAAUUAAUAGACGAACCAAAUUUAUCAAACAUGAACCGUUCAAGUUCAUAAUUGGUAAAUCACACUUAUGAAUGCCUUAAAAAUUUUCAAUAU	-26
S001	AAAUUGAUGAUCGUUAAGGUA		H000002	LG3	24700000	24699876	1	AAAUUGAUGAUCGUUAAGGUAACAAACUUGAUCAAAUUAAUGGACGAACCAAAUCUGUCAAACAUGAAUCGUUCAAGUUCAUAAUUGGUUAAUCAACUUAUGAAUGUCUUAAUGAUUUUCAAUAU	-28.5
S001	AAAUUGAUGAUCGUUAAGGUA		H000003	LG1	11379938	11379822	1	AAAUUGAUGAUCGUUAAGGUACCGAAUUAAAUUAAAUCAAUGAACGGACCAUAAAUUUGUCUAACCAGAACUGUUUGUGUAAAUAACAAUUACGAAAACCCAAACGAUUAUCAAUUU	-26.55
S002	AAGCCAAAUUGGUGAUCGUUAAGG	rhy-miRC20	H000004	LG5	20139248	20139123	1	AAGCCAAAUUGGUGAUCGUUAAGGUAUUGAAACUAUAUGAUUAUAAUGAACGAACCAAAUCUGUUCAACAAGAACUGUUCGUGUAAUUCACUUUUUUGAAUACCUUAAUGAUUAUCAAUUUGGCUG	-49.8
S005	AAUAAAGCUGUGGGAAGAUAC	rhy-miRC21	H000009	LG1	2522062	2522176	95	GUAUUCUUCCACAGCUUUCUUGAACUGCAUCCAGCAUAAGAGAUCUGAUCUUUGCAUUUGAGGCAGAGGUUGCUCUAUAUUUGGCAUGUGGUUCAAUAAAGCUGUGGGAAGAUAC	-55.6
S005	AAUAAAGCUGUGGGAAGAUAC		H000010	LG3	1707068	1706984	65	AUAUCUUUCCACAGCUUUCUUGAACUGCAUCUAGCAUAAGAUAUCUGAUCUCUGCAUGCGGUUCAAUAAAGCUGUGGGAAGAUAC	-45.3
S006	AAUAUUACUAUUUUGAGGACUCAU	rhy-miRC22	H000011	LG7	13139219	13139019	178	AUGUGUCUUUAAAGUGGUAAAAUGUGUGUUUAAAGUGGUAAUUGAGUCUUCAAAGUGAUUAAAAAAAGUUGUUACAAUUUUGAGGACUUAAUUACCACUUUAAGAACAAAUGAGGACUAAUAUGGUAACUAAUUUUUUUUAACAACUUUAACGACUCAUAUUACAACUUUGAGGACAAAUAUUACUAUUUUGAGGACUCAU	-65.67
S008	ACAGGCGGUGGAACAAAUAUGAAU	rhy-miRC23	H000015	LG1	13384129	13384067	1	ACAGGCGGUGGAACAAAUAUGAAUUCUUGAUUUCUAAGAAUCCAUGUUUGAUCCAUUGCCUGU	-34.3
S009	ACCUAGCUCUGAUACCAUGUG	rhy-miRC24	H000016	LG5	1343423	1343343	61	CAAGUGGUAUCAGGGCUAUGUUAAACUAGGAUGCAUCUUGAUCUGGUUGCUUCAAGUCUGACCUAGCUCUGAUACCAUGUG	-36.9
S010	ACUCUCCCUCAAGGGCUUCUAG	rhy-miRC25	H000017	LG5	2676990	2677051	1	ACUCUCCCUCAAGGGCUUCUAGCAAUGCUAGAAAUGGCAAGCUCGAAGCUCUUCAGGGAAGU	-33
S010	ACUCUCCCUCAAGGGCUUCUAG		H000018	LG5	2677149	2677217	1	ACUCUCCCUCAAGGGCUUCUAGCAAUGCCGGAACACACAUAAGGCAAGCUUGGAGCUGUUGGGGAGAGU	-36.02
S012	AGAAUCUUGAUGAUGCUGCAU	rhy-miRC26	H000020	LG2	14050593	14050695	83	CUGUAGCAUCAUGAAGAUUCACACAUGCAAUUGAUGCAACUCAAACUCCCUCUCUGUCUGCCAUAGUUGUUUGAAAGUACUGAGAAUCUUGAUGAUGCUGCAU	-35
S012	AGAAUCUUGAUGAUGCUGCAU		H000021	LG7	13952789	13952889	81	GUGCAGCAUCAUCCAGAUUCACAGGUUUUAUUACUGACAUCCUCAUUUGAAUCUUUGAGAUGUCAUGAUGAUCCGAGUUGAGAAUCUUGAUGAUGCUGCAU	-45.5
S012	AGAAUCUUGAUGAUGCUGCAU		H000022	LG3	23263579	23263663	65	GUGCGGCAUCAUCAAGAUUCACAUACUUUUAACCGAAAGGUUCAUGCCAUUGAAGUAAGUACUGAGAAUCUUGAUGAUGCUGCAU	-42.5
S020	AGUGGAGUUCUGGGAAAGAAG	rhy-miRC27	H000048	LG6	2405335	2405417	1	AGUGGAGUUCUGGGAAAGAAGACCAUGGUUUUUCUCGAAGUAAUUUGGGAAAAAAACAUUGGUUCUUUCCUAGUCCUGCCAUU	-36.6
S021	AGUUGGGACAAUAUCGGUACAAUG	rhy-miRC28	H000049	LG1	12082390	12082175	1	AGUUGGGACAAUAUCGGUACAAUGUGAUCCACGGGCCACGUUUGUCCCUGUUAAACAAUUAAGUGUUUCGAUGAACCCAAAUCUGGACUCAUUAUGCUGGGAGAUUUUCUCCCGUUACGUUGGGAGACGUAAUUGAAGAAGAACCCGCUUUGAUACCAACUGUAACAGGGACAAGCGUGACCCGUGGAUCAUUAUUGCACCGAUACUGUCCAAACU	-106
S022	AGUUUUAAGGGACUGUGAGGGACA	rhy-miRC29	H000050	LG6	34299025	34298889	1	AGUUUUAAGGGACUGUGAGGGACAAUUGUAUCUCAACUACAUGUGUUCAAUUAAAAAGCAGAAUUAAUAACAACUUUAAACUAUGCAUUUAAUCUCAGUCGUCAUAUUCACUUGUCCCUCACAGUUCCUUAAAAACU	-43.02
S023	AUCAUGCUAUCCCUUUGGAUU	rhy-miRC30	H000051	LG7	16959682	16959774	73	CAUCCAAAGGGAUCGCAUUGAUCCUAAGCUAACAAAGCCUUCCUGAUCGUAUCGAUCCCUUGAUAGCUUCAGAUCAUGCUAUCCCUUUGGAUU	-39.51
S028	CAGGUCGGGAACUGCUUCGGU	rhy-miRC31	H000057	LG5	13551615	13551543	1	CAGGUCGGGAACUGCUUCGGUUUUAGAGAGAGAGCCAGAUGGCUGCGGUUCCAGCGGAGCGGGUCCCGCCUUG	-32.2
S029	CAUCAACGCUGCACCCAAUUA	rhy-miRC32	H000058	LG3	2935047	2934945	83	UCAUUGAGUGCAGCGUUGAUGAAGUCCUUAGUUUCGUUUCCGAGUUCCGAUGAUCUUCAUGGAGGCGAGCUGGAGGCAAUUUCAUCAACGCUGCACCCAAUUA	-49.9
S031	CCCGCCUUGCAUCAACUGAAU	rhy-miRC33	H000060	LG5	13551627	13551531	77	AUUCGCUUGGUGCAGGUCGGGAACUGCUUCGGUUUUAGAGAGAGAGCCAGAUGGCUGCGGUUCCAGCGGAGCGGGUCCCGCCUUGCAUCAACUGAAU	-46.7
S032	CGAGCCGAACCAAUAUCACUC	rhy-miRC34	H000061	LG7	20263064	20263169	86	GUGUGAUAUUGAGUCGGCUCAUCAAUCAAUCCCAGUCAUAUUCGUGUUCAAACUGAUGAUCACGUUAAUAAUAUGAUUUCUGAGACGAGCCGAACCAAUAUCACUC	-38.7
S033	CGCUAUCCAUCCUGGGUUUCC	rhy-miRC35	H000062	LG6	7170006	7170089	64	UAAAGCUCAGGAGGGAUAGCGCCAUUUAUGCCUUGCUUGGAUUACUUGCUUAGUCAUAUAUAGCGCUAUCCAUCCUGGGUUUCC	-39
S037	CUAGUCAUUGGUCAUAGCAUC	rhy-miRC36	H000069	LG5	14533923	14533845	1	CUAGUCAUUGGUCAUAGCAUCAUAUCCGAACUUGAAGAAAAUUCUUAAGUUUGGUUUUGAUGCUAUGACAAAUGACUAA	-42.2
S037	CUAGUCAUUGGUCAUAGCAUC		H000070	LG5	14534151	14534075	1	CUAGUCAUUGGUCAUAGCAUCUUACCUGAACUCGAAGGAAUCUUUGGUUUAGUUUUGAUGCUAUGAUCAAUGACUAA	-42.4
S037	CUAGUCAUUGGUCAUAGCAUC		H000071	LG5	14534264	14534188	1	CUAGUCAUUGGUCAUAGCAUCGUACCCGAACUUGAAGGAAUCUUUGGUUCAGUUUUGAUGCUAUGAUCAAUGACUAA	-38.1
S037	CUAGUCAUUGGUCAUAGCAUC		H000072	LG5	14534038	14533845	1	CUAGUCAUUGGUCAUAGCAUCAAACCCGAGCUCAAAGGAAUGUUAAGUUUGGUUUUGAUGCUAUGAUCAUUGACUAAAAGGUUGUUAGAUUCAUCAAGGUCUUGUGAUGAAGACUCUAGUCAUUGGUCAUAGCAUCAUAUCCGAACUUGAAGAAAAUUCUUAAGUUUGGUUUUGAUGCUAUGACAAAUGACUAA	-94.3
S043	GCGUACGAGGAGCCAAGCAUA	rhy-miRC37	H000081	LG3	8106263	8106178	66	UAUGCCUGGCUCCCUGUAUGCCACAAGCAGAAGCCAACCUCUUGUUGCUUGGUUUUUUGUGGGUGGCGUACGAGGAGCCAAGCAUA	-48.5
S045	GCUCUCUAUGCUUCUGUCAUC	rhy-miRC38	H000083	LG5	10355011	10354928	64	GUUGACAGAAGAUAGAGAGCACAGAUGGAUGACUUGCAAUGAAUAUGCAUCUCACUCCUUUGUGCUCUCUAUGCUUCUGUCAUC	-46.8
S047	GGAGUGUGGAUUGUAAAAUGGGGA	rhy-miRC39	H000088	LG4	5361947	5362074	105	UCCCCAUUUUACAAUCCACACCCCCUCUUUCAAUUUUUAGUUAAAGUUUACAUGAAAAGACAAAACACAUGUUACUAAAUACAAGAUUUAAGUUACUAAAAGAGGGAGUGUGGAUUGUAAAAUGGGGA	-52.2
S047	GGAGUGUGGAUUGUAAAAUGGGGA		H000089	LG7	7744830	7744962	110	UUCCAUUUUUACAAUCCACACUCCUUUCCUUUUAUAGUAACUUUUAUAUUGUCUUUAUUCAUGUGUCUUUUAUCCUUUUGUGAAAACUUAAAACUAAAAGAGGAAAGACGGAGUGUGGAUUGUAAAAUGGGGA	-45.6
S049	GUUCAAUAAAGCUGUGGGAAG	rhy-miRC40	H000094	LG1	2522066	2522172	87	UCUUCCACAGCUUUCUUGAACUGCAUCCAGCAUAAGAGAUCUGAUCUUUGCAUUUGAGGCAGAGGUUGCUCUAUAUUUGGCAUGUGGUUCAAUAAAGCUGUGGGAAG	-51.2
S049	GUUCAAUAAAGCUGUGGGAAG		H000095	LG3	1707064	1706988	57	CUUUCCACAGCUUUCUUGAACUGCAUCUAGCAUAAGAUAUCUGAUCUCUGCAUGCGGUUCAAUAAAGCUGUGGGAAG	-40.2
S050	UAUGUCGCAGGAGAGAUGGUAC	rhy-miRC41	H000096	LG6	1811613	1811499	1	UAUGUCGCAGGAGAGAUGGUACGGUGCAAGUAGCUAUCUGUUAUAUAUAGGAUAUAUGCAUGCCAUUCAGUUCUAUGUAUAAUAAGAGCAGCAUGUUCCAUCCUCCUGUGACAUA	-50.8
S050	UAUGUCGCAGGAGAGAUGGUAC		H000097	LG6	1808157	1808045	1	UAUGUCGCAGGAGAGAUGGUACGGUGCAAGUAGCUAUCUGCUAUAUAUAGGAUAUAUGCACGCUAUUCAAUUCUGUAUAAUAAGAGCAGCAUGUUCCAUCCUCCUGUGACAUA	-45
S051	UCAAUAAAGCUGUGGGAAGAUA	rhy-miRC42	H000098	LG1	2522063	2522175	92	UAUUCUUCCACAGCUUUCUUGAACUGCAUCCAGCAUAAGAGAUCUGAUCUUUGCAUUUGAGGCAGAGGUUGCUCUAUAUUUGGCAUGUGGUUCAAUAAAGCUGUGGGAAGAUA	-52.9
S051	UCAAUAAAGCUGUGGGAAGAUA		H000099	LG3	1707067	1706985	62	UAUCUUUCCACAGCUUUCUUGAACUGCAUCUAGCAUAAGAUAUCUGAUCUCUGCAUGCGGUUCAAUAAAGCUGUGGGAAGAUA	-44.5
S056	UCGCUUGGUGCAGGUCGGGAAC	rhy-miRC43	H000104	LG5	13551625	13551533	1	UCGCUUGGUGCAGGUCGGGAACUGCUUCGGUUUUAGAGAGAGAGCCAGAUGGCUGCGGUUCCAGCGGAGCGGGUCCCGCCUUGCAUCAACUGA	-44.7
S081	UGGGAUUUGGCGAAUUGUGGU	rhy-miRC44	H000155	LG3	25352232	25352315	64	ACCACAAUUGGCCACCUCCCAAUUGAAACUUAGGGUUUUAGAUGCUCAAAUCUUAGUUUGAAAUGGGAUUUGGCGAAUUGUGGU	-38.3
S089	UUCGGACCAGGCUUCAUUCCCC	rhy-miRC45	H000164	LG2	12453083	12453003	60	GGGGAAUGUCGUCUGGUUCGAAAUCGUUCUGUGAGCUCAAGUAUGAUCAUCAGGAUGAUUUCGGACCAGGCUUCAUUCCCC	-50.7
S098	UUUGAAGUGGGAUUUGGCGAA	rhy-miRC46	H000180	LG3	25359242	25359313	52	UUCGUCAGAUUCCAAUUCAAACUGAGUAGUCGGAUGGUCGACUGUAAAGAGUUUGAAGUGGGAUUUGGCGAA	-34
S101	UUUGGCUGAAAUUUUGCAGAGAUG	rhy-miRC47	H000183	LG6	7478378	7478535	135	CAUCUCUGUAAAAUUUCAGCUAAUUUGGUAAUCGUUAAGGCCCUCAAACUCGAAAAACAAAUGGACGGACUGAAUUCUGUCCGGUUGUGUUCAUACCAGAAAAACUCGAGUUUGAGGACCUUAACGAUCACCAAUUUGGCUGAAAUUUUGCAGAGAUG	-91.9
S101	UUUGGCUGAAAUUUUGCAGAGAUG		H000184	LG4	2500354	2500186	146	CAUUUCUGUAAAAUUUCAGCCAAUUUGGUUAUCAUUAAAGCACUCAAACUCGAUUAAACCAAUGGAUGAAUAUAAUUCUGUUAAACUUGAACCAUUUAUGUUUAUAACAGAAAAACACAGUUUUGAGUGCCUUAAUGAUACUCAAUUUGGCUGAAAUUUUGCAGAGAUG	-68.9
