# Supplementary material for: Integrative Analysis of miRNA and mRNA Profiles in Response to Ethylene in Rose Petals during Flower Opening
Source: PLoS One. 2013 May 16;8(5):e64290. doi: 10.1371/journal.pone.0064290 (PMC3655976; doi:10.1371/journal.pone.0064290)
Supplement: Table S4 — Reads of known and novel miRNAs in rose petals. For each library, petals from 15 flowers were mixed and used to avoid the individual difference. The miRNAs in bold indicate highly expressed miRNA in petals (more than 50 RPM in at least one library). (XLS) [file pone.0064290.s005.xls]

## Sheet: rose_miRNA
Table S4. Reads of known and novel miRNAs in rose petals. For each library, petals from 15 flowers were mixed and used to avoid the individual difference. The miRNAs in bold indicate highly expressed miRNA in petals (more than 50 RPM in at least one library)
family	miRNA	expression (RPM)
		Stage 0	Stage 2	Stage 2 +Air (24 h)	Stage 2 +C2H4 (24 h)
Known miRNAs
miR156	UGACAGAAGAGAGUGAGCUC	233.96	422.26	470.99	850.68
miR157	UUGACAGAAGAUAGAGAGCAC	1981.83	5004.48	7431.69	11743.5
miR159	UUUGGAUUGAAGGGAGCUCUA	381.24	26.85	31.26	32.06
miR160	UGCCUGGCUCCCUGUAUGCCA	15.92	14.33	2.33	0.82
miR162	UCGAUAAACCUCUGCAUCCAG	14.42	6.43	8.98	3.45
miR164	UGGAGAAGCAGGGCACGUGCA	74.6	18.45	11.4	5.4
miR165	UCGGACCAGGCUUCAUCCCCC	8.65	3.79	6.74	2.32
miR166	UCGGACCAGGCUUCAUUCCCC	8950.51	2526.62	4195.39	1656.24
miR167	UGAAGCUGCCAGCAUGAUCUA	145.9	36.9	16.15	8.28
miR168	UCGCUUGGUGCAGGUCGGGAA	712.69	1168.42	3442.18	2264.98
miR169	UAGCCAAAGAUGACUUGCCUG	5.17	8.24	15.8	8.34
miR171	UGAUUGAGCCGUGCCAAUAUC	93.82	153.38	297.5	119.84
miR172	UGAAUCUUGAUGAUGCUGCAU	7.45	46.95	63.64	39.09
miR2109	UGCGAGUGUCUUCGCCUCUGA	26.61	118.95	21.42	122.22
miR2478	AUCCCACUUCUGACACCA	10.03	59.31	12.26	3.26
miR319	AUUGGACUGAAGGGAGCUCC	8.83	0	0	0
miR390	AAGCUCAGGAGGGAUAGCGCC	248.56	268.38	288.78	239.93
miR394	UUGGCAUUCUGUCCACCUCC	0.78	8.4	0.6	1.51
miR395	CUGAAGUGUUUGGGGGAACUC	1.08	6.1	4.06	4.27
miR396	UUCCACAGCUUUCUUGAACUG	4.26	44.15	110.1	41.16
miR397	UCAUUGAGUGCAGCGUUGAUG	241.23	39.71	73.4	23.97
miR398	CGUGUUCUCAGGUCGCCCCUG	17.72	41.68	17.44	9.85
miR399	UGCCAAAGGAGAUUUGCCCGG	7.09	23.07	21.24	46.56
miR408	AUGCACUGCCUCUUCCCUGGC	213.9	41.35	16.15	6.02
miR4414	AGCUGCUGACUCGUUGGUUCA	65.65	0.16	1.55	0.19
miR477	ACUCUCCCUCAAGGGCUUCUC	1.32	13.51	3.37	7.78
miR482	UCUUGCCUAUGCCUCCCAUUCC	20.72	23.89	5.61	1.69
miR5072	UUCCCCAGCAGAGUCGCCA	8.29	64.25	19.6	6.46
miR5077	UUCACGUCGGGUUCACCA	62.35	205.77	64.08	21.14
miR5139	AACCUGGCUCUGAUACCA	6.07	139.21	13.64	6.71
miR535	UGACAAUGAGAGAGAGCACGC	1.74	5.93	14.85	50.26
miR827	UUAGAUGACCAUCAACAAACA	81.87	64.42	20.73	16.19
miR858	CUCGUUGUCUGUUCGACCUUG	23.97	18.62	27.46	10.54
Novel miRNAs
rhy-miRC1	AGGGACUAGCAAAAGCUAAGUGUG	13.15	6.26	6.56	3.45
rhy-miRC2	AGGGAAAAGCAUAGGAAUGAGU	17.42	56.18	89.55	155.42
rhy-miRC3	UGGGAUGGGAAGAAUGGCACGA	647.7	229.17	134.54	180.45
rhy-miRC4	GCCAAUUUGGUGAUCGUUAAGGCA	19.64	57.83	84.46	56.53
rhy-miRC5	AGAUGAUCUAUACAUUAGUACCUA	7.33	11.2	5.53	9.66
rhy-miRC6	AGGCAGUCACCUUGGCUAACU	1.2	4.78	6.74	3.26
rhy-miRC7	GCUCAAGAAAGCUGUGGGACA	163.26	165.74	50	14.37
rhy-miRC8	GAAUGUCGUCUGGUUCGAAAU	10.21	8.24	19.17	9.91
rhy-miRC9	UGACGAUGAGAGAGAGCACGC	823.39	1487.21	3830.27	4255.34
rhy-miRC10	UGUAUGUUCGUCUCCAACUCU	25.95	48.77	51.3	44.99
rhy-miRC11	UUUCAGCCAAAUUGAUGAUCG	38.2	19.28	15.37	3.89
rhy-miRC12	UUUUUCUGAUUGAGCCGUGCC	19.04	2.47	4.32	11.73
rhy-miRC13	ACAUGGAACACUACGACAUGG	3.02	17.63	27.63	27.04
rhy-miRC14	AGUGGGAGGGUCGGCAAAAAA	7.03	5.27	2.94	2.64
rhy-miRC15	AUGAUUGUGGAUAGAUUAAGCAUG	6.43	1.48	0.6	1.51
rhy-miRC16	GAGAUGGAGAUGGAGAGCUAG	0.84	1.15	6.39	4.89
rhy-miRC17	GCAUUCCUAUGCUUUUUCUCCA	3.6	7.91	8.81	10.1
rhy-miRC18	UGGAUGCUUUGGAUGGAACGG	14.6	6.26	15.2	20.89
rhy-miRC19	AAAUUGAUGAUCGUUAAGGUA	20.24	6.1	7.6	5.58
rhy-miRC20	AAGCCAAAUUGGUGAUCGUUAAGG	6.97	2.47	2.16	3.01
rhy-miRC21	AAUAAAGCUGUGGGAAGAUAC	0.12	5.27	4.75	5.14
rhy-miRC22	AAUAUUACUAUUUUGAGGACUCAU	6.79	7.74	4.92	5.21
rhy-miRC23	ACAGGCGGUGGAACAAAUAUGAAU	5.59	19.93	8.72	19.39
rhy-miRC24	ACCUAGCUCUGAUACCAUGUG	103.07	394.74	245.86	124.17
rhy-miRC25	ACUCUCCCUCAAGGGCUUCUAG	1.38	9.89	8.03	3.39
rhy-miRC26	AGAAUCUUGAUGAUGCUGCAU	510.69	2255.94	1663.32	1354.64
rhy-miRC27	AGUGGAGUUCUGGGAAAGAAG	25.05	10.05	6.3	13.74
rhy-miRC28	AGUUGGGACAAUAUCGGUACAAUG	9.19	2.8	2.07	1.82
rhy-miRC29	AGUUUUAAGGGACUGUGAGGGACA	8.59	4.61	4.4	1.88
rhy-miRC30	AUCAUGCUAUCCCUUUGGAUU	0.42	6.26	4.66	5.46
rhy-miRC31	CAGGUCGGGAACUGCUUCGGU	1.02	2.31	12.09	5.96
rhy-miRC32	CAUCAACGCUGCACCCAAUUA	15.5	0.99	0.17	0.19
rhy-miRC33	CCCGCCUUGCAUCAACUGAAU	35.08	156.84	158.03	117.96
rhy-miRC34	CGAGCCGAACCAAUAUCACUC	21.98	24.71	51.56	79.75
rhy-miRC35	CGCUAUCCAUCCUGGGUUUCC	2.34	9.39	7.43	5.4
rhy-miRC36	CUAGUCAUUGGUCAUAGCAUC	16.58	19.44	10.19	3.58
rhy-miRC37	GCGUACGAGGAGCCAAGCAUA	25.83	2.14	4.58	19.83
rhy-miRC38	GCUCUCUAUGCUUCUGUCAUC	1.92	7.74	6.56	7.78
rhy-miRC39	GGAGUGUGGAUUGUAAAAUGGGGA	0.78	4.61	7.08	6.65
rhy-miRC40	GUUCAAUAAAGCUGUGGGAAG	7.15	158.49	22.63	12.67
rhy-miRC41	UAUGUCGCAGGAGAGAUGGUAC	1.26	1.48	1.99	90.98
rhy-miRC42	UCAAUAAAGCUGUGGGAAGAUA	0.36	11.04	1.38	1.19
rhy-miRC43	UCGCUUGGUGCAGGUCGGGAAC	13.15	19.77	44.82	41.6
rhy-miRC44	UGGGAUUUGGCGAAUUGUGGU	11.77	4.94	2.59	2.38
rhy-miRC45	UUCGGACCAGGCUUCAUUCCCC	42.29	0.49	1.3	0.44
rhy-miRC46	UUUGAAGUGGGAUUUGGCGAA	12.55	6.26	8.89	12.49
rhy-miRC47	UUUGGCUGAAAUUUUGCAGAGAUG	5.17	3.3	4.4	4.27
