# Supplementary material for: Integrative Analysis of miRNA and mRNA Profiles in Response to Ethylene in Rose Petals during Flower Opening
Source: PLoS One. 2013 May 16;8(5):e64290. doi: 10.1371/journal.pone.0064290 (PMC3655976; doi:10.1371/journal.pone.0064290)
Supplement: Table S5 — Predicted targets of known miRNAs in roses. (XLS) [file pone.0064290.s006.xls]

## Sheet: Sheet1
Table S5. Predicted targets of known miRNAs in roses.
miRNA ID	Target ID	target length (bp)	Accession	Best Hit(nr_hit)	E-value	miRNA	Score	Target site
miR156	RU35697	199	XM_002271276	squamosa promoter-binding-like protein [Vitis vinifera ]	5e-09	UGACAGAAGAGAGGGAGCUC	1.5	GUGCUCUCUCUCUUCUGUCA
	RU22220	272		No hit		UGACAGAAGAUAGAGAGCAC	2	GUGCUUUCUAUCUUUUCUCA
	RU59038	217	CAO45500	unnamed protein product [Vitis vinifera]	3e-24	UGACAGAAGAUAGAGAGCAC	2	GUGUUCUCUAUCUUGUGUUA
	RU19542	667	Q6QNU4	RecName: Full=DNA damage-binding protein 1; AltName: Full=UV-damaged DNA-binding protein 1; AltName: Full=High pigmentation protein 1	1e-106	UGACAGAAGAGAGUGAGCU	2.5	GGCUCAUUUUCUUCUGGCA
	RU23956	2029	ABA97973	E3 ubiquitin protein ligase UPL1, putative, expressed [Oryza sativa (japonica cultivar-group)]	6e-280	UGACAGAAGAGAGUGAGCAC	2.5	GUGCUUAUUUUCUUCUGUAA
	RU26660	2680	CAA67429	SBT1 [Solanum lycopersicum]	2e-311	UGACAGAAGAGAGUGAGCAC	2.5	AUGCUCACUCUCUUCUGCUA
	RU39321	248	CAB56570	squamosa promoter binding protein-homologue 5 [Antirrhinum majus]	1e-08	UGACAGAAGAGAGGGAGCUC	2.5	GUGCUCUCUCUCUUCUGUCA
	RU48425	216		No hit		UGACAGAAGAGAGUGAGCU	2.5	AGCUUUCUCUCUUCUGCCA
	RU58900	252		No hit		UGACAGAAGAGAGUGAGCAC	2.5	AUGCUCACUCUCUUCUGCUA
	RU01985	979	ABN06018	Protein of unknown function DUF625 [Medicago truncatula]	1e-09	UGACAGAAGAGAGUGAGCU	3	AAUUCAUCCUCUUCUGUCA
	RU13582	421	NP_179159	ATHM3 (ARABIDOPSIS THIOREDOXIN M-TYPE 3); thiol-disulfide exchange intermediate [Arabidopsis thaliana]	2e-23	UGACAGAAGAGAGUGAGCU	3	CUCUCUCUCUCUUCUGUCA
	RU13643	240		No hit		UGACAGAAGAUAGAGAGCAC	3	GUGUUUCCUAUCUUCUUUCA
	RU15050	432	NP_175723	SPL4 (SQUAMOSA PROMOTER BINDING PROTEIN-LIKE 4); DNA binding / transcription factor [Arabidopsis thaliana]	8e-10	UGACAGAAGAGAGGGAGCUC	3	UAGCUCCCUCUCUUCUGUCA
	RU15981	248	NP_196699	DXPS3 (1-DEOXY-D-XYLULOSE 5-PHOSPHATE SYNTHASE 3); 1-deoxy-D-xylulose-5-phosphate synthase [Arabidopsis thaliana]	6e-31	UGACAGAAGAGAGUGAGCU	3	GGCUCGGUCUCUUCUUUCA
	RU16287	130		No hit		UGACAGAAGAGAGUGAGCUC	3	GAUCUCACUCUCUUUUUUUA
	RU20109	596	NP_172626	CYP77B1 (cytochrome P450, family 77, subfamily B, polypeptide 1); oxygen binding [Arabidopsis thaliana]	9e-59	UGACAGAAGAGAGUGAGCUC	3	GAGC-CACUUUCUUCUGUCG
	RU20461	817	AAU20772	timing of CAB expression 1 protein [Castanea sativa]	2e-31	UGACAGAAGAGAGGGAGCUC	3	AUGCUGCCUCUCUUCUGUCA
	RU24876	618	CAN73359	hypothetical protein [Vitis vinifera]	8e-18	UGACAGAAGAGAGUGAGCU	3	ACUUCACUCUCCUUUGUCA
	RU28120	170	ABP01542	UPF1 [Nicotiana attenuata]	3e-24	UGACAGAAGAGAGUGAGCU	3	AGUUCACUCUUUUCUGAUG
	RU34352	133		No hit		UGACAGAAGAGAGUGAGCUC	3	GAUCUCACUCUCUUUUUUUA
	RU37464	251	NP_172626	CYP77B1 (cytochrome P450, family 77, subfamily B, polypeptide 1); oxygen binding [Arabidopsis thaliana]	4e-18	UGACAGAAGAGAGUGAGCU	3	AGC-CACUUUCUUCUGUCG
	RU40083	240		No hit		UGACAGAAGAUAGAGAGCAC	3	AUUUUCUCUGUCUUCUGUCA
	RU41939	139		No hit		UGACAGAAGAUAGAGAGCAC	3	AUGCACUCUAUUUUCUGUCG
	RU54044	220	ZP_01962636	hypothetical protein RUMOBE_00349 [Ruminococcus obeum ATCC 29174]	4e-20	UGACAGAAGAGAGUGAGCAC	3	CUGCUGAAUCUCUUCUGUCA
	RU54762	226	BAF95165	protein kinase [Ipomoea nil]	2e-11	UGACAGAAGAUAGAGAGCAC	3	GUGCUGUGUAUCCUCUGUCA
	RU56478	212		No hit		UGACAGAAGAGAGUGAGCUC	3	GAACUCAUCUUCUUCUGUCA
miR157	RU41939	139		No hit		UUGACAGAAGAUAGAGAGCA	2	UGCACUCUAUUUUCUGUCGA
	RU59038	217	CAO45500	unnamed protein product [Vitis vinifera]	3e-24	UUGACAGAAGAUAGAGAGCA	2	UGUUCUCUAUCUUGUGUUAA
	RU15792	187		No hit		UUGACAGAAGAUAGAGAGCA	2.5	UGCUCUCUGUUUUCUCUUAA
	RU22220	272		No hit		UUGACAGAAGAUAGAGAGCA	2.5	UGCUUUCUAUCUUUUCUCAG
	RU01812	758	NP_850155	pleckstrin homology (PH) domain-containing protein [Arabidopsis thaliana]	6e-52	UUGACAGAAGAUAGAGAGCA	3	UGCUCUCUUUCUUUGGUUAA
	RU02412	272	AAZ04133	N-acylethanolamine amidohydrolase [Medicago truncatula]	1e-34	UUGACAGAAGAUAGAGAGCA	3	UGUUCUUAAUCUUCUAUCAA
	RU06764	415	CAO16734	unnamed protein product [Vitis vinifera]	3e-27	UUGACAGAAGAUAGAGAGCA	3	UGCUCCAUAUCUUCAGUCAA
	RU06791	344		No hit		UUGACAGAAGAUAGAGAGCAA	3	UUGCUCUUUAUCUGUUGUUAG
	RU20216	462	CAO65159	unnamed protein product [Vitis vinifera]	9e-08	UUGACAGAAGAUAGAGAGCA	3	UGUUCACUGUCUUCUGCCAA
	RU20461	817	AAU20772	timing of CAB expression 1 protein [Castanea sativa]	2e-31	UUGACAGAAGAUAGAGAGCA	3	UGCUGCCUCUCUUCUGUCAA
	RU27146	302		No hit		UUGACAGAAGAUAGAGAGCAU	3	AUGUUCUUCAUUUUCUGUCAG
	RU40083	240		No hit		UUGACAGAAGAUAGAGAGCA	3	UUUUCUCUGUCUUCUGUCAU
miR159	RU25580	548	CAN80480	hypothetical protein [Vitis vinifera]	3e-37	UUUGGAUUGAAGGGAGCUCU	2.5	AGAGAUCCUUUCAAUCCAAU
	RU48935	229	NP_568000	ATP-binding region, ATPase-like domain-containing protein [Arabidopsis thaliana]	3e-24	UUUGGAUUGAAGGGAGCUCU	2.5	AGAUCUUCCUUUGAUCCAAA
	RU24195	1631	NP_181682	ATCKX1/CKX1 (CYTOKININ OXIDASE/DEHYDROGENASE 1); cytokinin dehydrogenase [Arabidopsis thaliana]	3e-111	UUUGGAUUGAAGGGAGCUCU	3	AGAUCAUCUUUCAAUCCAAA
miR160	RU26455	470	ABO60876	auxin response factor 3 [Gossypium hirsutum]	1e-35	UGCCUGGCUCCCUGUAUGCCA	1	AGGCAUACAGGGAGCCAGGCA
miR164	RU02822	588	CAO15010	unnamed protein product [Vitis vinifera]	2e-58	UGGAGAAGCAGGGCACGUGCA	2.5	CGCAUGUGUCCUGCUUCUCCG
	RU24899	867	ACI13682	NAC domain protein [Malus x domestica]	3e-60	UGGAGAAGCAGGGCACGUGCA	2.5	CGCAUGUGUCCUGCUUCUCCG
	RU60879	432	ACI13682	NAC domain protein [Malus x domestica]	1e-43	UGGAGAAGCAGGGCACGUGCA	2.5	CGCAUGUGUCCUGCUUCUCCG
miR166	RU03738	2018	BAF42038	pectin methylesterase 1 [Pyrus communis]	7e-200	UCGGACCAGGCUUCAUUCC	2.5	GCAAUGAAGCCUGCUCCGG
	RU14941	348		No hit		UCGGACCAGGUUUCAUUCCCC	2.5	GGGGAAUGGAAUCUGGUUCCA
	RU06269	2558	CAC44500	beta-galactosidase [Fragaria x ananassa]	2e-245	UCGGACCAGGCUUCAUUCC	3	GGACUGAAGCCUGGACUGG
	RU10736	260	BAB10642	kinesin-like protein [Arabidopsis thaliana]	8e-15	GGACCAGGCUUCAUUCCCC	3	GGUGAAUGAAGCUUGGGCU
	RU24464	280		No hit		GGACCAGGCUUCAUUCCCC	3	UGGGAAUGAAACUUGGUCU
	RU42715	192		No hit		GGAAUGUUGUCUGGCUCGAGG	3	UCUCGACCCAGACAACAAUCU
miR167	RU29562	127		No hit		UGAAGCUGCCAGCAUGAUCUU	0.5	GAGAUCAUGCUGGCAGCUUCA
	RU15010	705	BAB69675	replication factor C 40kDa subunit [Oryza sativa Japonica Group]	9e-97	UGAAGCUGCCAGCAUGAUCUAA	1	UGAGAUCAUGCUGGCAGCUUCA
	RU29562	127		No hit		UGAAGCUGCCAGCAUGAUCUA	1	GAGAUCAUGCUGGCAGCUUCA
	RU56741	217	NP_179935	GDSL-motif lipase/hydrolase family protein [Arabidopsis thaliana]	4e-31	UGAAGCUGCCAGCAUGAUCUU	3	AGUAUAAUGUUGGCAGCUUCA
	RU58785	134	BAC22124	t-complex polypeptide 1 [Bruguiera sexangula]	2e-12	UGAAGCUGCCAGCAUGAUCUU	3	AGAAUCGUGAUGGCAGCUUCA
miR168	RU60766	402	CAO21441	unnamed protein product [Vitis vinifera]	2e-37	CGCUUGGUGCAGGUCGGGAA	2	UUCUCGACCUGCAUCAAGCA
	RU01155	1063	ABL63483	argonaute 2 [Pisum sativum]	6e-140	CGCUUGGUGCAGGUCGGGAA	2.5	UUUCCGAGCUGCACCAAGCA
	RU24751	254		No hit		CGCUUGGUGCAGGUCGGGAA	2.5	UUCCUGACCUGCACCAGUUG
	RU44678	614		No hit		UCGCUUGGUGCAGGUCGGGAU	3	AUCUGGAUCUGCACCAAGUGG
	RU44953	152		No hit		UCGCUUGGGGCAGGUCGGGAA	3	UUCCCGACAUGUUCCUAGCGA
miR169	RU09780	899	NP_187938	VCS (VARICOSE); nucleotide binding [Arabidopsis thaliana]	4e-73	UGAGCCAAGGAUGACUUGCCU	2.5	AGGCAGGUACUCCUUGGCUCA
	RU41279	240		No hit		UAGCCAAAGAUGACUUGCCUG	2.5	CAAGCAAGUCAUUUUUGGAUA
	RU00770	354		No hit		CAGCCAAGGAUGACUUGCCGG	3	CUGGGAAGUCGUCCUUGGCUU
	RU03384	432		No hit		CAGCCAAGGAUGACUUGCCGG	3	CUGGGAAGUCGUCCUUGGCUU
	RU20012	364		No hit		UGAGCCAAGGAUGACUUGCCU	3	AGGCAAUUCAUUCUUGGCUUU
	RU34168	199		No hit		UGAGCCAAGGAUGACUUGCCU	3	AGGCAAUUCAUUCUUGGCUUU
	RU52698	253		No hit		UAGCCAAAGAUGACUUGCCUG	3	CAGGUAAAUCAUUUUUGGCUU
miR171	RU44711	416	CAN79162	hypothetical protein [Vitis vinifera]	2e-15	UUGAGCCGUGCCAAUAUCACA	3	UGAGAUAUUGGCAUGGUUUAG
miR172	RU60452	548	ABN08223	Zinc finger, C2H2-type [Medicago truncatula]	2e-45	GAAUCUUGAUGAUGCUGCAU	1	AUGCAGCAUCACCAAGAUUC
	RU01226	332	CAN73844	hypothetical protein [Vitis vinifera]	2e-19	GAAUCUUGAUGAUGCUGCAU	1.5	CUGCAGCAUCAUCAGGAUUC
	RU08179	874	AAL57045	transcription factor AHAP2 [Malus x domestica]	3e-84	GAAUCUUGAUGAUGCUGCAU	1.5	CUGCAGCAUCAUCAGGAUUC
	RU51075	207	ZP_03290137	hypothetical protein CLONEX_02350 [Clostridium nexile DSM 1787]	2e-16	GAAUCUUGAUGAUGCUGCAU	2.5	AUGCAGCAGCAUCAUGAUUU
	RU03193	1199	NP_565477	AtRPN1a/RPN1A (26S proteasome regulatory subunit S2 1A); binding [Arabidopsis thaliana]	6e-132	GGAAUCUUGAUGAUGCUGCAU	3	AUGCAGCAUGGUUAUGAUUCC
	RU24707	598	NP_189160	ROF1 (ROTAMASE FKBP 1); FK506 binding / calmodulin binding / peptidyl-prolyl cis-trans isomerase [Arabidopsis thaliana]	6e-84	GAAUCUUGAUGAUGCUGCAU	3	AAGCAGCAUCAUUGAGAUUG
	RU26109	245		No hit		UGAAUCUUGAUGAUGCUGCAU	3	AUGGGGCAUGAUCGAGAUUCA
miR319	RU13577	211	CAN78897	hypothetical protein [Vitis vinifera]	5e-07	AUUGGACUGAAGGGAGCUCC	1	GGAGCUCCCUUCACUCCAAU
	RU00790	243	CAK18855	TCP transcription factor precursor [Phillyrea latifolia]	2e-06	AUUGGACUGAAGGGAGCUCC	3	GGGGACCCCUUCAGUCCAGU
	RU17672	361	NP_189391	glycosyl transferase family 17 protein [Arabidopsis thaliana]	6e-40	AUUGGACUGAAGGGAGCUCC	3	GGAGCACUAUUCGGUCCAAU
miR390	RU45572	167	CAO47994	unnamed protein product [Vitis vinifera]	3e-06	AAGCUCAGGAGGGAUAGCGCC	3	GGAACUGUUCCUCCUGAGCUU
	RU46742	133	NP_001067881	Os11g0473000 [Oryza sativa (japonica cultivar-group)]	8e-14	AAGCUCAGGAGGGAUAGCGCC	3	GUUGCUAUCCUUCCUCAGCUU
miR394	RU45976	216		No hit		UUGGCAUUCUGUCCACCUCC	2.5	GGAGGUCCACAGAAUGUCAA
	RU05839	890	NP_201208	dehydration-responsive protein-related [Arabidopsis thaliana]	5e-81	UUGGCAUUCUGUCCACCUCC	3	GGAAGUGGACAGGAUACUAA
	RU17225	428	NP_190909	zinc finger (C3HC4-type RING finger) family protein [Arabidopsis thaliana]	2e-23	UUGGCAUUCUGUCCACCUCC	3	GGCGGUGGAUAGAAUGCAGA
	RU21813	405	XP_001410422	hypothetical protein MGG_11426 [Magnaporthe grisea 70-15]	2e-06	UUGGCAUUCUGUCCACCUCC	3	GGCGGUGGAUAGAAUGCAGA
	RU30260	251	NP_195035	APM1 (AMINOPEPTIDASE M1) [Arabidopsis thaliana]	1e-24	UUGGCAUUCUGUCCACCUCC	3	GGAUCUGGACAGGAUGCUAA
	RU54433	241		No hit		UUGGCAUUCUGUCCACCUCC	3	UGAGGUUGAUGGAAUGCCAA
miR396	RU13365	1064	NP_850886	catalytic/ pyridoxal phosphate binding [Arabidopsis thaliana]	6e-127	UUCCACAGCUUUCUUGAACUU	2.5	GAGUUUAAGAAAGCUUUGGAG
	RU01223	888	CAO22350	unnamed protein product [Vitis vinifera]	4e-19	UUCCACAGCUUUCUUGAACUU	3	AAGCUUAAGAAAGCUAUGGAG
	RU17717	460	NP_172011	EMB2394 (EMBRYO DEFECTIVE 2394); structural constituent of ribosome [Arabidopsis thaliana]	1e-44	UUCCACAGCUUUCUUGAACUU	3	AGGGUCAAGAAAGCAGUGGAG
	RU25124	455	CAN80452	hypothetical protein [Vitis vinifera]	3e-12	UUCCACAGCUUUCUUGAACUG	3	UAGUUAAAUGAAGCUGUGGAA
miR397	RU16913	415	CAB69847	laccase-like protein [Arabidopsis thaliana]	4e-59	CAUUGAGUGCAGCGUUGAUGA	1	UCAUCAAUGCUGCGCUCAAUG
	RU01636	1211	BAC42950	putative RING-H2 finger protein RHF2a [Arabidopsis thaliana]	2e-70	AUUGAGUGCAGCGUUGAUGAA	3	UUCAUUGACACUGCACUGAAU
miR398	RU47741	150	BAB02889	receptor protein kinase-like protein [Arabidopsis thaliana]	8e-08	UGUGUUCUCAGGUCGCCCCUG	3	UAGGGGCGAGCUGGGAACACU
miR399	RU13783	229		No hit		UGCCAAAGGAGAGUUGCCCUG	0.5	CAGGGCAGCUCUCCUUUGGCA
	RU52206	188		No hit		UGCCAAAGGAGAGUUGCCCUG	2.5	CUGAGCAAUUCUCCUUUGGCA
	RU45719	242		No hit		GCCAAAGGAGAUUUGCCCGG	3	UUGGGACAAAUCUCCUUUGGC
miR408	RU23325	723	CAO24755	unnamed protein product [Vitis vinifera]	2e-42	UGCACUGCCUCUUCCCUGGCU	3	GGCUAUGGGAAGAGGCAGUGCA
	RU26109	245		No hit		AUGCACUGCCUCUUCCCUGGC	3	GCCAGGACAGAGGCAGUGCUU
miR473	RU33494	222		No hit		ACUCUCCCUCAAGGGCUUCUC	2.5	GAGAGGACCUUGAGGGAGAGA
	RU37794	143	CAO40728	unnamed protein product [Vitis vinifera]	3e-08	ACUCUCCCUCAAGGGCUUCUC	3	GAGAAGCUCCUGAGGAAGGGU
miR482	RU41075	179		No hit		UCUUGCCUAUGCCUCCCAUUCC	0	GGAAUGGGAGGCAUAGGCAAGA
	RU03980	571	EEB19539	heavy-chain filboin, putative [Pediculus humanus corporis]	1e-07	UCUUGCCUAUGCCUCCCAUUCC	3	GGAAUGGGUGGUAUGGGCGGGA
miR858	RU49096	231		No hit		CUCGUUGUCUGUUCGACCUUG	1	CAAGGUCGAACAGACAACGAA
miR2109	RU27536	497	ABF81471	TIR-NBS type disease resistance protein [Populus trichocarpa]	2e-44	UGCGAGUGUCUUCGCCUCUGA	2	UCAGAAGCGAAGACACCCGCA
	RU60115	313	CAN63551	hypothetical protein [Vitis vinifera]	1e-20	UGCGAGUGUCUUCGCCUCUGA	2.5	UCAGAGGUGAGGAUACCCGCA
	RU05228	598	AAO23066	R 3 protein [Glycine max]	4e-30	UGCGAGUGUCUUCGCCUCUGA	3	UCAGAGGGGAAGAUACCCGCG
miR-2478	RU24256	246		No hit		AUAUCCCACUUCUGACACCA	1.5	UGGUGUUUGAAGUGGGAUAU
	RU01502	1053	CAO39956	unnamed protein product [Vitis vinifera]	4e-54	UAUCCCACUUCUGACACCA	3	UGGUGGCUGAAGUGGGAGA
	RU26194	670	NP_177755	pentatricopeptide (PPR) repeat-containing protein [Arabidopsis thaliana]	5e-57	AUCCCACUUCUGACACCA	3	AGGUUUCAGCAGUGGGAU
miR4414	RU22051	540	ACA58352	putative cyclic nucleotide-gated cation channel [Sandersonia aurantiaca]	4e-85	AGCUGCUGACUCGUUGGUUCA	3	UGAACCAACAAGUCACUGGCU
	RU44477	881	NP_197747	SGS3 (SUPPRESSOR OF GENE SILENCING 3) [Arabidopsis thaliana]	7e-26	AGCUGCUGACUCGUUGGUUCA	3	UGAAGCAAACAGUCAGCAGCU
miR5072	RU07930	391	EEB01539	voltage gated chloride channel domain-containing protein [Toxoplasma gondii ME49]	2e-13	UUCCCCAGCAGAGUCGCCA	2	UGGCGCCGCUGCUGGGGAA
	RU23976	1872	CAI05895	putative auxin influx carrier protein [Prunus avium]	6e-268	UCCCCAGCAGAGUCGCCA	2	UGGUGGCUCUGCUUGGGA
	RU03291	306	NP_194814	HHP2 (HEPTAHELICAL TRANSMEMBRANE PROTEIN2) [Arabidopsis thaliana]	3e-07	UCCCCAGCAGAGUCGCCA	2.5	UGGGAGCUCUGCUGGGGA
	RU11521	236		No hit		UUCCCCAGCAGAGUCGCCA	3	UUGUAACUCUGUUGGGGAA
miR5077	RU17990	362		No hit		GUUCACGUCGGGUUCACCA	1	UGGUGAACCCGACGUGAAA
	RU25746	330	NP_201004	AGD1 (ARF-GAP DOMAIN 1); ARF GTPase activator/ protein binding / zinc ion binding [Arabidopsis thaliana]	3e-20	UUCACGUCGGGUUCACCA	3	UUCUGAACCAGACGUGAA
	RU43234	201		No hit		GUUCACGUCGGGUUCACCA	3	CGGUGAACUCGGCGAGAAC
miR5139	RU00501	171		No hit		AAACCUGGCUCUGAUACCA	1	UGGUAUCAGAGCCAGGUUC
	RU05060	1788	ABA91189	Zinc finger, C3HC4 type family protein, expressed [Oryza sativa (japonica cultivar-group)]	4e-56	GAACCUGGCUCUGAUACCA	2	AGGUAUUAGAGUCAGGUUC
	RU39885	159	XP_001781049	predicted protein [Physcomitrella patens subsp. patens]	3e-06	AAACCUGGCUCUGAUACCA	2	UCUUAUCAGAGCCAGGUUU
	RU22365	375	AAD44345	expansin [Fragaria x ananassa]	9e-17	AACCUGGCUCUGAUACCA	3	UGGUGAUCAGAACCAGGUU
	RU23383	350	EAY90302	hypothetical protein OsI_011535 [Oryza sativa (indica cultivar-group)]	1e-36	AAACCUGGCUCUGAUACCA	3	UGUUUUCAGAGGCAGGUUU
	RU26558	821	YP_001642747	ATPase [Bacillus weihenstephanensis KBAB4]	9e-23	AAACCUGGCUCUGAUACCA	3	UGUUCUCAGAACCAGGUUU
	RU50545	236	CAN60574	hypothetical protein [Vitis vinifera]	3e-06	AACCUGGCUCUGAUACCA	3	CGGCAUCAGAGACAGGUU
