# Supplementary material for: Integrative Analysis of miRNA and mRNA Profiles in Response to Ethylene in Rose Petals during Flower Opening
Source: PLoS One. 2013 May 16;8(5):e64290. doi: 10.1371/journal.pone.0064290 (PMC3655976; doi:10.1371/journal.pone.0064290)
Supplement: Table S6 — Predicted targets of novel miRNAs in roses. (XLS) [file pone.0064290.s007.xls]

## Sheet: Sheet1
Table S6. Predicted targets of novel miRNAs in roses.
miRNA ID	miRNA ID	Target ID	Target length (bp)	Accession	Best Hit(nr_hit)	E-value	miRNA	Score	Target site
rhy-miRC1	R1	RU24631	224		No hit		AAGGGACUAGCAAAAGCUAAGUGU	1	ACACUUAACUUUUGCUAGUCCCUU
		RU25062	1088		No hit		AAGGGACUAGCAAAAGCUAAGUGU	0.5	ACAUUUAGCUUUUGCUAGUCCCUU
		RU26904	557		No hit		AAGGGACUAGCAAAAGCUAAGUGU	0.5	ACACUUAGCUUUUGCUAGUCUCUU
	R5	RU24631	224		No hit		AGGGACUAGCAAAAGCUAAGUGUG	1	CACACUUAACUUUUGCUAGUCCCU
		RU25062	1088		No hit		AGGGACUAGCAAAAGCUAAGUGUG	0.5	CACAUUUAGCUUUUGCUAGUCCCU
		RU26904	557		No hit		AGGGACUAGCAAAAGCUAAGUGUG	0.5	CACACUUAGCUUUUGCUAGUCUCU
		RU35876	262		No hit		AGGGACUAGCAAAAGCUAAGUGUG	2.5	CACACUUAUCUUUUGCUAGUCCUC
	S004	RU24631	224		No hit		AAGGGACUAGCAAAAGCUAAGUGU	1	ACACUUAACUUUUGCUAGUCCCUU
		RU25062	1088		No hit		AAGGGACUAGCAAAAGCUAAGUGU	0.5	ACAUUUAGCUUUUGCUAGUCCCUU
		RU26904	557		No hit		AAGGGACUAGCAAAAGCUAAGUGU	0.5	ACACUUAGCUUUUGCUAGUCUCUU
	S019	RU24631	224		No hit		AGGGACUAGCAAAAGCUAAGUGUG	1	CACACUUAACUUUUGCUAGUCCCU
		RU25062	1088		No hit		AGGGACUAGCAAAAGCUAAGUGUG	0.5	CACAUUUAGCUUUUGCUAGUCCCU
		RU26904	557		No hit		AGGGACUAGCAAAAGCUAAGUGUG	0.5	CACACUUAGCUUUUGCUAGUCUCU
		RU35876	262		No hit		AGGGACUAGCAAAAGCUAAGUGUG	2.5	CACACUUAUCUUUUGCUAGUCCUC
rhy-miRC2	R3	RU45491	234	NP_192013	glycosyl hydrolase family 18 protein [Arabidopsis thaliana]	8e-15	AGGGAAAAGCAUAGGAAUGAG	2.5	CUUAUUCCUCUGCUUUUUCUU
rhy-miRC3	R8	RU29910	134		No hit		AUGGGAUGGGAAGAAUGGCACG	1	CGUGCAAUUCUUCCCAUCCCAU
	R16	RU03166	510	CAO71941	unnamed protein product [Vitis vinifera]	1e-43	UGGGAUGGGAAGAAUGGCACG	2.5	CAUGCCCUUCUUCCCAUUCCA
		RU29910	134		No hit		UGGGAUGGGAAGAAUGGCACG	1	CGUGCAAUUCUUCCCAUCCCA
		RU30102	213	NP_190284	glycosyl hydrolase family 3 protein [Arabidopsis thaliana]	3e-22	UGGGAUGGGAAGAAUGGCACG	3	CCUGCCACUUUUUCCAUCCCA
		RU50107	232	NP_195452	CYP81D2 (cytochrome P450, family 81, subfamily D, polypeptide 2); oxygen binding [Arabidopsis thaliana]	1e-09	UGGGAUGGGAAGAAUGGCACG	2.5	CAUGCCCUUCUUCCCAUUCCA
	R17	RU29910	134		No hit		UGGGAUGGGAAGAAUGGCACGA	1	UCGUGCAAUUCUUCCCAUCCCA
		RU30102	213	NP_190284	glycosyl hydrolase family 3 protein [Arabidopsis thaliana]	3e-22	UGGGAUGGGAAGAAUGGCACGA	3	UCCUGCCACUUUUUCCAUCCCA
		RU58125	263		No hit		UGGGAUGGGAAGAAUGGCACGA	3	UCGUGCCAUU-UUCCCAUCACA
	R18	RU29910	134		No hit		UGGGAUGGGAAGAAUGGCACGAA	1	UUCGUGCAAUUCUUCCCAUCCCA
rhy-miRC4	S007	RU57257	278		No hit		AAUUUGGUGAUCGUUAAGGCA	2.5	UACCUUAACGAUCACCGAUUU
	S016	RU57257	278		No hit		AGCCAAUUUGGUGAUCGUUAAGGCA	3	UACCUUAACGAUCACCGAUUUGGUU
	S027	RU57257	278		No hit		CAAUUUGGUGAUCGUUAAGGCA	2.5	UACCUUAACGAUCACCGAUUUG
	S042	RU57257	278		No hit		GCCAAUUUGGUGAUCGUUAAGGCA	3	UACCUUAACGAUCACCGAUUUGGU
rhy-miRC5	S013	RU02295	253		No hit		AGAUGAUCUAUACACUAGUACCUA	1.5	UAGGUACUAAUGUAUAGGUCAUCU
	S014	RU02295	253		No hit		AGAUGAUCUAUACAUUAGUACCUA	0.5	UAGGUACUAAUGUAUAGGUCAUCU
rhy-miRC7	S044	RU20279	500		No hit		GCUCAAGAAAGCUGUGGGACA	3	AGUCCCAUAGCUUUCUGGAGU
		RU50191	201	NP_180688	ARPC1b (actin-related protein C1b); nucleotide binding [Arabidopsis thaliana]	5e-15	GCUCAAGAAAGCUGUGGGACA	3	UGGUUCACAGCUUUCUGGAGC
		RU53354	144		No hit		GCUCAAGAAAGCUGUGGGACA	3	GAUCCCAUAGUUUUCUUGAGC
		RU56542	247		No hit		GCUCAAGAAAGCUGUGGGACA	3	UGUUCUACAGCUUUUCUGAGU
	S038	RU01829	1104	CAO71749	unnamed protein product [Vitis vinifera]	6e-53	CUCAAGAAAGCUGUGGGACA	2.5	UGUGCCUUAGCUUUCUUGAG
		RU13974	235		No hit		CUCAAGAAAGCUGUGGGACA	3	UCUACCAAAGCUUUCUUGAG
		RU20279	500		No hit		CUCAAGAAAGCUGUGGGACA	2.5	AGUCCCAUAGCUUUCUGGAG
		RU40840	235	CAN74834	hypothetical protein [Vitis vinifera]	7e-25	CUCAAGAAAGCUGUGGGACA	3	GGUCUGACGGCUUUCUUGAG
		RU50191	201	NP_180688	ARPC1b (actin-related protein C1b); nucleotide binding [Arabidopsis thaliana]	5e-15	CUCAAGAAAGCUGUGGGACA	3	UGGUUCACAGCUUUCUGGAG
		RU53354	144		No hit		CUCAAGAAAGCUGUGGGACA	3	GAUCCCAUAGUUUUCUUGAG
		RU56542	247		No hit		CUCAAGAAAGCUGUGGGACA	2.5	UGUUCUACAGCUUUUCUGAG
		RU57704	230	CAO66894	unnamed protein product [Vitis vinifera]	7e-06	CUCAAGAAAGCUGUGGGACA	3	UGUCCCACUGCUUUC-UGAG
rhy-miRC9	S072	RU08827	565	ABB72802	L-allo-threonine aldolase-related protein [Solanum tuberosum]	3e-63	UGACGAUGAGAGAGAGCACG	3	CGAGCUUUCUUUCAUCGUAA
		RU13432	356	NP_181067	plastid developmental protein DAG, putative [Arabidopsis thaliana]	2e-21	UGACGAUGAGAGAGAGCACG	2.5	CGUCCUCUCUCUCAUCCUCG
		RU34086	124		No hit		UGACGAUGAGAGAGAGCACG	3	CAUUCUUUUUCUCAUCGUCA
		RU46953	247	ABN08037	PWWP [Medicago truncatula]	9e-08	UGACGAUGAGAGAGAGCACG	3	CGUGCUCCAUCUGAUCGUCA
	S094	RU13432	356	NP_181067	plastid developmental protein DAG, putative [Arabidopsis thaliana]	2e-21	UUGACGAUGAGAGAGAGCACG	3	CGUCCUCUCUCUCAUCCUCGG
		RU46953	247	ABN08037	PWWP [Medicago truncatula]	9e-08	UUGACGAUGAGAGAGAGCACG	3	CGUGCUCCAUCUGAUCGUCAA
rhy-miRC10	S082	RU05913	1558		No hit		UGUAUGUUCGUCUCCAACU	3	GGGUGGAGAUGAACAUAAA
		RU23495	249		No hit		UGUAUGUUCGUCUCCAACU	2	AGUUUGAGACGAACAUAAA
		RU24810	789	AAT40108	putative UDP-glucuronate decarboxylase 2 [Nicotiana tabacum]	7e-76	UGUAUGUUCGUCUCCAACU	2.5	UGUUGGAGACGAGCAUACU
		RU26978	459		No hit		UGUAUGUUCGUCUCCAACU	3	GGGUGGAGAUGAACAUAAA
		RU29972	167		No hit		UGUAUGUUCGUCUCCAACU	3	GGGUGGAGAUGAACAUAAA
		RU56793	245	ZP_02067958	hypothetical protein BACOVA_04969 [Bacteroides ovatus ATCC 8483]	6e-12	UGUAUGUUCGUCUCCAACU	3	UGUUGGAUACGAACAUUCA
	S083	RU22892	1028	NP_172944	epsin N-terminal homology (ENTH) domain-containing protein [Arabidopsis thaliana]	6e-46	UGUAUGUUCGUCUCCAACUCU	3	GGAGUUCGGGAUGAACAUAUA
		RU23495	249		No hit		UGUAUGUUCGUCUCCAACUCU	3	AAAGUUUGAGACGAACAUAAA
rhy-miRC11	S085	RU02295	253		No hit		UUCAGCCAAAUUGAUGAUCGU	2	ACGACCAUCAAUUUGACUGAA
		RU02295	253		No hit		UUCAGCCAAAUUGAUGAUCGU	3	UAGAUCAUCAAUUUGACUGAA
		RU46560	128		No hit		UUCAGCCAAAUUGAUGAUCGU	2	ACGAUUUUCAAUUUGGUUGAA
		RU57257	278		No hit		UUCAGCCAAAUUGAUGAUCGU	2	ACGAUCACCGAUUUGGUUGAA
		RU57257	278		No hit		UUCAGCCAAAUUGAUGAUCGU	3	ACAAUAAUCAAUUUGGCAGAA
	S097	RU02295	253		No hit		UUUCAGCCAAAUUGAUGAUCG	2	CGACCAUCAAUUUGACUGAAA
		RU02295	253		No hit		UUUCAGCCAAAUUGAUGAUCG	2	AGAUCAUCAAUUUGACUGAAA
		RU46560	128		No hit		UUUCAGCCAAAUUGAUGAUCG	2	CGAUUUUCAAUUUGGUUGAAA
		RU57257	278		No hit		UUUCAGCCAAAUUGAUGAUCG	3	CAAUAAUCAAUUUGGCAGAAA
	S026	RU46560	128		No hit		AUUUUCAGCCAAAUUGAUGAUCGU	3	ACGAUUUUCAAUUUGGUUGAAAAA
		RU57257	278		No hit		AUUUUCAGCCAAAUUGAUGAUCGU	3	ACGAUCACCGAUUUGGUUGAAACU
		RU57257	278		No hit		AUUUUCAGCCAAAUUGAUGAUCGU	3	ACAAUAAUCAAUUUGGCAGAAAAU
rhy-miRC12	S103	RU24770	553		No hit		UUUUUCUGAUUGAGCCGUGCC	3	GGCAUGGCUAGAUCAGAAACA
rhy-miRC13	R2	RU06468	579	BAE17125	dihydroflavonol 4-reductase [Fragaria x ananassa]	6e-30	ACAUGGAACACUACGACAUGG	2	CCACGUCGUAGUGUUCCAUGA
		RU07901	458	BAE17125	dihydroflavonol 4-reductase [Fragaria x ananassa]	6e-30	ACAUGGAACACUACGACAUGG	1	CCACGUCGUAGUGUUCCAUGU
		RU18513	317	NP_178256	STL2P (SEC12P-LIKE PROTEIN); nucleotide binding [Arabidopsis thaliana]	4e-19	ACAUGGAACACUACGACAUGG	2	CCAUGUGGUUGUGUUCCAUGU
		RU56629	237		No hit		ACAUGGAACACUACGACAUGG	1	CCACGUCGUAGUGUUCCAUGU
rhy-miRC14	R6	RU01532	1478	NP_194480	PPI1 (PROTON PUMP INTERACTOR 1) [Arabidopsis thaliana]	5e-109	AGUGGGAGGGUCGGCAAAAAA	3	UUUGUUGCCGACUCUACUACU
		RU09307	359	ABF55221	auxin conjugate hydrolase [Medicago truncatula]	2e-44	AGUGGGAGGGUCGGCAAAAAA	2	UUUUUUGCCGACCUUCACAUU
		RU58069	227		No hit		AGUGGGAGGGUCGGCAAAAAA	2	UUUUUUGCAGGCCUUCCCACU
rhy-miRC16	R10	RU00563	571	BAD73298	no apical meristem (NAM) protein-like [Oryza sativa Japonica Group]	1e-49	GAGAUGGAGAUGGAGAGCUAG	2.5	CUAGCUCUCCAUCUUUUUCUU
		RU05156	1742	CAA66481	transcription factor [Vicia faba var. minor]	2e-111	GAGAUGGAGAUGGAGAGCUAG	3	CUCUCUCUCCAUCCCCAUCUC
		RU05902	413		No hit		GAGAUGGAGAUGGAGAGCUAG	1	CAAGCUCUCCAUCUCCAUCUC
		RU05905	443		No hit		GAGAUGGAGAUGGAGAGCUAG	1	CAAGCUCUCCAUCUCCAUCUC
		RU05907	469		No hit		GAGAUGGAGAUGGAGAGCUAG	1	CAAGCUCUCCAUCUCCAUCUC
		RU09898	259		No hit		GAGAUGGAGAUGGAGAGCUAG	2	CUAGCUUUCCAUCUCCAUUUA
		RU14809	188	CAO48766	unnamed protein product [Vitis vinifera]	4e-26	GAGAUGGAGAUGGAGAGCUAG	3	UUAG-UCUCCAUUUCCAUCUC
		RU14909	167		No hit		GAGAUGGAGAUGGAGAGCUAG	3	CAAGCUCUCUAUCUCUUUCUC
		RU16891	483	XP_642119	hypothetical protein [Dictyostelium discoideum AX4]	6e-06	GAGAUGGAGAUGGAGAGCUAG	3	CUCGCUCUCCAUCUCCGGUUC
		RU18911	367		No hit		GAGAUGGAGAUGGAGAGCUAG	1	CAAGCUCUCCAUCUCCAUCUC
		RU20975	629	AAC26246	contains similarity to phosphoenolpyruvate synthase (ppsA) (GB:AE001056) [Arabidopsis thaliana]	5e-88	GAGAUGGAGAUGGAGAGCUAG	3	UUACCUCUUCAUCUCCAUCUG
		RU22282	497		No hit		GAGAUGGAGAUGGAGAGCUAG	1	CAAGCUCUCCAUCUCCAUCUC
		RU22608	330		No hit		GAGAUGGAGAUGGAGAGCUAG	1	CAAGCUCUCCAUCUCCAUCUC
		RU22874	1398	NP_177814	trihelix DNA-binding protein, putative [Arabidopsis thaliana]	1e-100	GAGAUGGAGAUGGAGAGCUAG	3	CUCGCUCUCCAUCUCCGGUUC
		RU25901	745	CAN62847	hypothetical protein [Vitis vinifera]	1e-55	GAGAUGGAGAUGGAGAGCUAG	3	GUAGCUCUGCAUCUCCCUCUC
		RU26770	1049		No hit		GAGAUGGAGAUGGAGAGCUAG	1	CAAGCUCUCCAUCUCCAUCUC
		RU26994	857		No hit		GAGAUGGAGAUGGAGAGCUAG	1	CAAGCUCUCCAUCUCCAUCUC
		RU27028	497		No hit		GAGAUGGAGAUGGAGAGCUAG	0.5	CUAGCUCUCCAUCUCCAUCUU
		RU39188	208		No hit		GAGAUGGAGAUGGAGAGCUAG	3	UCUGCUCUCCAUCUUCAUCUC
		RU40584	215	BAB10652	cell cycle control crn (crooked neck) protein-like [Arabidopsis thaliana]	2e-33	GAGAUGGAGAUGGAGAGCUAG	3	CUUGUUCUUCAUCUCCACCUC
		RU40945	227	BAB16429	NtEIG-A1 [Nicotiana tabacum]	1e-06	GAGAUGGAGAUGGAGAGCUAG	1.5	CUGGCUCUCCAUCUCGAUCUC
		RU47618	232	BAB16429	NtEIG-A1 [Nicotiana tabacum]	3e-06	GAGAUGGAGAUGGAGAGCUAG	1.5	CUGGCUCUCCAUCUCGAUCUC
		RU50318	237	NP_849716	ACA1 (autoinhibited Ca2+ -ATPase 1); calcium-transporting ATPase/ calmodulin binding [Arabidopsis thaliana]	2e-25	GAGAUGGAGAUGGAGAGCUAG	3	AUAGUUCUCCAUCUCCUUCUU
		RU50677	223		No hit		GAGAUGGAGAUGGAGAGCUAG	2.5	UUCUCUCUCCAUCUCCAUCUC
		RU52798	224		No hit		GAGAUGGAGAUGGAGAGCUAG	3	AUAUAUCUCCAUCUCCAUCUC
rhy-miRC18	R15	RU37427	249	NP_001030925	33 kDa ribonucleoprotein, chloroplast, putative / RNA-binding protein cp33, putative [Arabidopsis thaliana]	7e-13	UGGAUGCUUUGGAUGGAACGG	2.5	CCGUUCCAUCCAAAGUGGCCG
		RU44886	518	BAB85987	Acyl-CoA-binding protein [Panax ginseng]	4e-38	UGGAUGCUUUGGAUGGAACGG	3	ACGUUCCAACCAAAGCAACCA
		RU58255	213		No hit		UGGAUGCUUUGGAUGGAACGG	0	CCGUUCCAUCCAAAGCAUCCA
rhy-miRC19	S001	RU02295	253		No hit		AAAUUGAUGAUCGUUAAGGUA	2	UACCUUAUAGAUCAUCAAUUU
		RU27267	372		No hit		AAAUUGAUGAUCGUUAAGGUA	1.5	UACCUUAACGAUUAGCAAUUU
		RU30825	158		No hit		AAAUUGAUGAUCGUUAAGGUA	1	UACCUUAACAAUCAUCAAUUU
		RU46560	128		No hit		AAAUUGAUGAUCGUUAAGGUA	2.5	UGUCUUAACGAUUUUCAAUUU
		RU57257	278		No hit		AAAUUGAUGAUCGUUAAGGUA	1.5	UACCUUAACGAUCACCGAUUU
rhy-miRC20	S002	RU30825	158		No hit		AAGCCAAAUUGGUGAUCGUUAAGG	3	CCUUAACAAUCAUCAAUUUAGUUU
		RU57257	278		No hit		AAGCCAAAUUGGUGAUCGUUAAGG	2	CCUUAACGAUCACCGAUUUGGUUG
rhy-miRC22	S006	RU20377	719	NP_175809	dormancy/auxin associated protein-related [Arabidopsis thaliana]	1e-18	AAUAUUACUAUUUUGAGGACUCAU	3	AUGAGUCCUAAGAAUAGUAAUGCU
rhy-miRC24	S009	RU00501	171		No hit		ACCUAGCUCUGAUACCAUGUG	2.5	UACUUGGUAUCAGAGCCAGGU
		RU18999	385	CAN61409	hypothetical protein [Vitis vinifera]	3e-06	ACCUAGCUCUGAUACCAUGUG	3	CAAGUGCUAUCAGAGUUAGGU
rhy-miRC26	S012	RU01226	332	CAN73844	hypothetical protein [Vitis vinifera]	2e-19	AGAAUCUUGAUGAUGCUGCAU	1.5	CUGCAGCAUCAUCAGGAUUCU
		RU08179	874	AAL57045	transcription factor AHAP2 [Malus x domestica]	3e-84	AGAAUCUUGAUGAUGCUGCAU	2.5	CUGCAGCAUCAUCAGGAUUCC
		RU51075	207	ZP_03290137	hypothetical protein CLONEX_02350 [Clostridium nexile DSM 1787]	2e-16	AGAAUCUUGAUGAUGCUGCAU	2.5	AUGCAGCAGCAUCAUGAUUUU
rhy-miRC27	S020	RU20194	344	NP_172060	BT3 (BTB and TAZ domain protein 3); protein binding / transcription regulator [Arabidopsis thaliana]	1e-41	AGUGGAGUUCUGGGAAAGAAG	3	CUUCUUUCCCAGAA-UCUGCU
		RU22206	439	NP_849437	clathrin adaptor complexes medium subunit family protein [Arabidopsis thaliana]	2e-47	AGUGGAGUUCUGGGAAAGAAG	1	CUUCUUUUCCAGAACUUCACU
		RU23954	719	CAO42977	unnamed protein product [Vitis vinifera]	7e-58	AGUGGAGUUCUGGGAAAGAAG	3	CUUCUUUCCCGGAAUUCUGCC
		RU29253	230	CAO67528	unnamed protein product [Vitis vinifera]	8e-12	AGUGGAGUUCUGGGAAAGAAG	3	GAUCUUUUCCAGAACUCUACU
rhy-miRC39	S047	RU18641	350		No hit		GGAGUGUGGAUUGUAAAAUGGGGA	0.5	UCCCCAUUUUACAAUCCACACUCU
		RU19600	456	ABB92748	UDP-glucose glucosyltransferase [Fragaria x ananassa]	2e-19	GGAGUGUGGAUUGUAAAAUGGGGA	3	UCUUUAUUUUACAAUCCACACUAU
		RU39732	286		No hit		GGAGUGUGGAUUGUAAAAUGGGGA	1.5	UCCCUAUUUUACAAUCCACACUCG
		RU39732	286		No hit		GGAGUGUGGAUUGUAAAAUGGGGA	2.5	ACCCCAUUUCACAAUUCACACUCC
		RU44416	679		No hit		GGAGUGUGGAUUGUAAAAUGGGGA	1.5	UCCUCAUUUUACAAUCUACAUUCC
rhy-miRC41	S050	RU08574	510	ABN08359	ATPase, E1-E2 type [Medicago truncatula]	5e-16	UAUGUCGCAGGAGAGAUGGUAC	2	GUGCCAUCUCUCCUGCGACAGG
rhy-miRC43	S056	RU01155	1063	ABL63483	argonaute 2 [Pisum sativum]	6e-140	UCGCUUGGUGCAGGUCGGGAAC	2.5	GUUUCCGAGCUGCACCAAGCAA
rhy-miRC44	S081	RU03571	424	NP_567048	VLN3 (VILLIN 3); actin binding [Arabidopsis thaliana]	2e-17	UGGGAUUUGGCGAAUUGUGGU	3	UCCUCAAUUCGCCAAAUUUCA
		RU12133	222	ABD32500	Cyclin-like F-box; F-box protein interaction domain [Medicago truncatula]	1e-07	UGGGAUUUGGCGAAUUGUGGU	3	CCCUCAGUUUGCCAAAUCCCA
		RU44610	804	CAN75235	hypothetical protein [Vitis vinifera]	1e-10	UGGGAUUUGGCGAAUUGUGGU	3	UCCCCAAUUCGCCAAAUCGCA
rhy-miRC46	S098	RU10279	317		No hit		UUUGAAGUGGGAUUUGGCGAA	3	UUCAUCAAAUCCAAUUUCAAA
		RU25428	266		No hit		UUUGAAGUGGGAUUUGGCGAA	3	AUUGCCACAUUCCACUUCAAA
		RU46039	215	ABO92989	F-box domain-containing protein [Solanum tuberosum]	1e-07	UUUGAAGUGGGAUUUGGCGAA	1.5	UUCGCCAAAUCUCACUUCCAA
		RU49628	263		No hit		UUUGAAGUGGGAUUUGGCGAA	1.5	UUCGCCCAAUCCCACUUCGAA
rhy-miRC47	S101	RU02295	253		No hit		UUUGGCUGAAAUUUUGCAGAGAUG	2.5	CAUCUCCUCAAAAUUUCAGUCAAA
