# Supplementary material for: Integrative Analysis of miRNA and mRNA Profiles in Response to Ethylene in Rose Petals during Flower Opening
Source: PLoS One. 2013 May 16;8(5):e64290. doi: 10.1371/journal.pone.0064290 (PMC3655976; doi:10.1371/journal.pone.0064290)
Supplement: Table S7 — Integraded analysis of expression profiles of miRNAs and responsed targets in rose petals. (XLS) [file pone.0064290.s008.xls]

## Sheet: Sheet1
Table S7. Integraded analysis of expression profiles of miRNAs and responsed targets in rose petals.
miRNA ID	Target ID	Target length (bp)	Accession	Best Hit(nr_hit)	E-value	miRNA expression Stage 2 +C2H4 (24 h)/Stage 2 +Air (24 h)	Target expression Stage 2 +C2H4 (24 h)/Stage 2 +Air (24 h)		miRNA sequence	Start	Stop	Score	Target site	Alignment	Target expression Stage 2 +C2H4 (24 h)/Stage 2 +Air (24 h)
							Fold change	FDR							Fold change	FDR
miR156	RU15050	432	NP_175723	SPL4 (SQUAMOSA PROMOTER BINDING PROTEIN-LIKE 4); DNA binding / transcription factor [Arabidopsis thaliana]	8e-10	1.80615	0.173	0.00206488	UGACAGAAGAGAGGGAGCUC	185	166	3	UAGCUCCCUCUCUUCUGUCA	xx|||||||||||||||||x	0.173	0.00206488
	RU19542	667	Q6QNU4	RecName: Full=DNA damage-binding protein 1; AltName: Full=UV-damaged DNA-binding protein 1; AltName: Full=High pigmentation protein 1	1e-106	1.80615	0.999	0.981364	UGACAGAAGAGAGUGAGCU	186	204	2.5	GGCUCAUUUUCUUCUGGCA	o|||||o|o|||||||x||	0.999	0.981364
	RU20109	596	NP_172626	CYP77B1 (cytochrome P450, family 77, subfamily B, polypeptide 1); oxygen binding [Arabidopsis thaliana]	9e-59	1.80615	0.885	0.67226	UGACAGAAGAGAGUGAGCU	573	556	3	AGC-CACUUUCUUCUGUCG	|||b||||x|||||||||x	0.885	0.67226
	RU20461	817	AAU20772	timing of CAB expression 1 protein [Castanea sativa]	2e-31	1.80615	1.044	0.735139	UGACAGAAGAGAGGGAGCUC	781	800	3	AUGCUGCCUCUCUUCUGUCA	xx|||x||||||||||||||	1.044	0.735139
	RU23956	2029	ABA97973	E3 ubiquitin protein ligase UPL1, putative, expressed [Oryza sativa (japonica cultivar-group)]	6e-280	1.80615	0.936	0.521492	UGACAGAAGAGAGUGAGCAC	1338	1319	2.5	GUGCUUAUUUUCUUCUGUAA	|||||o|o|o||||||||x|	0.936	0.521492
	RU26660	2680	CAA67429	SBT1 [Solanum lycopersicum]	2.00E-311	1.80615	1.414	0.279307	UGACAGAAGAGAGUGAGCAC	2520	2539	2.5	AUGCUCACUCUCUUCUGCUA	x||||||||||||||||xo|	1.414	0.279307
	RU28120	170	ABP01542	UPF1 [Nicotiana attenuata]	3e-24	1.80615	0.866	0.18554	UGACAGAAGAGAGUGAGCU	20	2	3	AGUUCACUCUUUUCUGAUG	||x|||||||x|||||bxx	0.866	0.18554
	RU54762	226	BAF95165	protein kinase [Ipomoea nil]	2e-11	1.80615	4.73	0.000148737	UGACAGAAGAUAGAGAGCAC	21	2	3	GUGCUGUGUAUCCUCUGUCA	|||||x|x||||x|||||||	4.73	0.000148737
miR157	RU20461	817	AAU20772	timing of CAB expression 1 protein [Castanea sativa]	2e-31	1.5802	1.044	0.735139	UUGACAGAAGAUAGAGAGCA	782	801	3	UGCUGCCUCUCUUCUGUCAA	||||xx||x|||||||||||	1.044	0.735139
	RU24195	1631	BAG16373	cytokinin oxidase family protein [Brassica oleracea var. italica]	2e-110	1.5802	1.753	0.000569626	UUUGGAUUGAAGGGAGCUCU	948	929	3	AGAUCAUCUUUCAAUCCAAA	|||x|xo|o|||||||||||	1.753	0.000569626
	RU25580	548	CAN80480	hypothetical protein [Vitis vinifera]	3e-37	1.5802	0.787	0.121957	UUUGGAUUGAAGGGAGCUCU	54	35	2.5	AGAGAUCCUUUCAAUCCAAU	||||x|||o||||||||||x	0.787	0.121957
	RU48935	229	NP_568000	ATP-binding region, ATPase-like domain-containing protein [Arabidopsis thaliana]	3e-24	1.5802	0.958	0.755104	UUUGGAUUGAAGGGAGCUCU	178	159	2.5	AGAUCUUCCUUUGAUCCAAA	|||x||o||||oo|||||||	0.958	0.755104
miR159	RU24195	1631	NP_181682	ATCKX1/CKX1 (CYTOKININ OXIDASE/DEHYDROGENASE 1); cytokinin dehydrogenase [Arabidopsis thaliana]	3e-111	1.02559	1.753	0.000569626	UUUGGAUUGAAGGGAGCUCU	948	929	3	AGAUCAUCUUUCAAUCCAAA	|||b|bx|x|||||||||||	1.753	0.000569626
	RU25580	548	CAN80480	hypothetical protein [Vitis vinifera]	3e-37	1.02559	0.787	0.121957	UUUGGAUUGAAGGGAGCUCU	54	35	2.5	AGAGAUCCUUUCAAUCCAAU	||||b|||x||||||||||b	0.787	0.121957
	RU48935	229	NP_568000	ATP-binding region, ATPase-like domain-containing protein [Arabidopsis thaliana]	3e-24	1.02559	0.958	0.755104	UUUGGAUUGAAGGGAGCUCU	178	159	2.5	AGAUCUUCCUUUGAUCCAAA	|||b||x||||xx|||||||	0.958	0.755104
	RU13577	211	CAN78897	hypothetical protein [Vitis vinifera]	5e-07	1.02559			AUUGGACUGAAGGGAGCUCC	151	170	1	GGAGCUCCCUUCACUCCAAU	|||||||||||||x||||||
miR160	RU26455	470	ABO60876	auxin response factor 3 [Gossypium hirsutum]	1e-35	0.351931	0.601	0.00237788	UGCCUGGCUCCCUGUAUGCCA	91	111	1	AGGCAUACAGGGAGCCAGGCA	x||||||||||||||||||||	0.601	0.00237788
miR164	RU02822	588	CAO15010	ANAC100 (ARABIDOPSIS NAC DOMAIN CONTAINING PROTEIN 100)	2e-58	0.473684	15.831	0.00341098	UGGAGAAGCAGGGCACGUGCA	103	83	2.5	CGCAUGUGUCCUGCUUCUCCG	x|||o|||o|||||||||||o	2.511	0.285711
	RU24899	867	ACI13682	NAC domain protein [Malus x domestica]	3e-60	0.473684	2.511	0.285711	UGGAGAAGCAGGGCACGUGCA	232	252	2.5	CGCAUGUGUCCUGCUUCUCCG	x|||o|||o|||||||||||o	15.831	0.00341098
	RU60879	432	ACI13682	NAC domain protein [Malus x domestica]	1e-43	0.473684	13.315	1.24e-08	UGGAGAAGCAGGGCACGUGCA	232	252	2.5	CGCAUGUGUCCUGCUUCUCCG	x|||o|||o|||||||||||o	13.315	1.24e-08
miR166	RU03738	2018	BAF42038	pectin methylesterase 1 [Pyrus communis]	7e-200	0.394776	0.871	0.310465	CGGACCAGGCUUCAUUCCCC	1133	1114	3	GUGCAAUGAAGCCUGCUCCG	|x|x|||||||||||x||||	0.871	0.310465
	RU06269	2558	CAC44500	beta-galactosidase [Fragaria x ananassa]	2e-245	0.394776	1.826	0.0637001	UCGGACCAGGCUUCAUUCC	252	270	3	GGACUGAAGCCUGGACUGG	|||x||||||||||x|o|o	1.826	0.0637001
miR167	RU58785	134	BAC22124	t-complex polypeptide 1 [Bruguiera sexangula]	2e-12	0.512693	1.107	0.249827	UGAAGCUGCCAGCAUGAUCUU	26	46	3	AGAAUCGUGAUGGCAGCUUCA	|ox|||o||x|||||||||||	1.107	0.249827
miR168	RU01155	1063	ABL63483	argonaute 2 [Pisum sativum]	6e-140	0.658007	0.987	0.952415	CGCUUGGUGCAGGUCGGGAA	872	853	2.5	UUUCCGAGCUGCACCAAGCA	||o||||x|||||||||||x	0.987	0.952415
miR169	RU09780	899	NP_187938	VCS (VARICOSE); nucleotide binding [Arabidopsis thaliana]	4e-73	0.527848	0.774	0.00104132	UGAGCCAAGGAUGACUUGCCU	602	582	2.5	AGGCAGGUACUCCUUGGCUCA	|||||x||bb|||||||||||	0.774	0.00104132
miR172	RU08179	874	AAL57045	transcription factor AHAP2 [Malus x domestica]	3e-84	0.614236	0.641	0.00144822	AGAAUCUUGAUGAUGCUGCAU	678	698	2.5	CUGCAGCAUCAUCAGGAUUCC	x|||||||||||||o|||||x	0.641	0.00144822
	RU24707	598	NP_189160	ROF1 (ROTAMASE FKBP 1); FK506 binding / calmodulin binding / peptidyl-prolyl cis-trans isomerase [Arabidopsis thaliana]	6e-84	0.614236	1.01	0.959678	GAAUCUUGAUGAUGCUGCAU	177	196	3	AAGCAGCAUCAUUGAGAUUG	|x||||||||||oo|||||x	1.01	0.959678
	RU60452	548	ABN08223	Zinc finger, C2H2-type [Medicago truncatula]	2e-45	0.614236	0.983	0.815963	GAAUCUUGAUGAUGCUGCAU	260	241	1	AUGCAGCAUCACCAAGAUUC	|||||||||||x||||||||	0.983	0.815963
miR319	RU00790	243	CAK18855	TCP transcription factor precursor [Phillyrea latifolia]	2e-06	#DIV/0!	0.601	0.000148982	AUUGGACUGAAGGGAGCUCC	161	180	3	GGGGACCCCUUCAGUCCAGU	||o|xx||||||||||||o|	0.601	0.000148982
miR390	RU46742	133	NP_001067881	Os11g0473000 [Oryza sativa (japonica cultivar-group)]	8e-14	0.83084	0.986	0.932527	AAGCUCAGGAGGGAUAGCGCC	21	1	3	GUUGCUAUCCUUCCUCAGCUU	|xo|||||||o||||x|||||	0.986	0.932527
miR394	RU17225	428	NP_190909	zinc finger (C3HC4-type RING finger) family protein [Arabidopsis thaliana]	2e-23	2.51667	1.045	0.674342	UUGGCAUUCUGUCCACCUCC	320	339	3	GGCGGUGGAUAGAAUGCAGA	||x||||||o|||||||xo|	1.045	0.674342
miR396	RU01223	888	CAO22350	unnamed protein product [Vitis vinifera]	4e-19	0.373842	0.382	0.00175342	UUCCACAGCUUUCUUGAACUU	409	389	3	AAGCUUAAGAAAGCUAUGGAG	|||x|o|||||||||x||||o	0.382	0.00175342
	RU13365	1064	NP_850886	catalytic/ pyridoxal phosphate binding [Arabidopsis thaliana]	6e-127	0.373842	0.97	0.852113	UUCCACAGCUUUCUUGAACUG	44	64	3	GAGUUUAAGAAAGCUUUGGAG	x||||o|||||||||x||||o	0.97	0.852113
miR397	RU01636	1211	BAC42950	putative RING-H2 finger protein RHF2a [Arabidopsis thaliana]	2e-70	0.326567	1.121	0.214843	AUUGAGUGCAGCGUUGAUGAA	535	515	3	UUCAUUGACACUGCACUGAAU	|||||oo||x|||||||x|||	1.121	0.214843
miR398	RU47741	150	BAB02889	receptor protein kinase-like protein [Arabidopsis thaliana]	8e-08	0.564794	1.132	0.89255	UGUGUUCUCAGGUCGCCCCUG	139	119	3	UAGGGGCGAGCUGGGAACACU	o||||||||x|||o||||||x	1.132	0.89255
miR4414	RU22051	540	ACA58352	putative cyclic nucleotide-gated cation channel [Sandersonia aurantiaca]	4e-85	0.122581	0.625	0.00013264	AGCUGCUGACUCGUUGGUUCA	130	150	3	UGAACCAACAAGUCACUGGCU	|||||||||x|||||xoo|||	0.625	0.00013264
	RU44477	881	NP_197747	SGS3 (SUPPRESSOR OF GENE SILENCING 3) [Arabidopsis thaliana]	7e-26	0.122581	0.653	0.0893457	AGCUGCUGACUCGUUGGUUCA	237	257	3	UGAAGCAAACAGUCAGCAGCU	||||x|||xx|||||||||||	0.653	0.0893457
miR473	RU33494			No hit		2.30861	0.995	0.996691	ACUCUCCCUCAAGGGCUUCUC	7	27	2.5	GAGAGGACCUUGAGGGAGAGA	||||o|x|||||||||||||x	0.995	0.996691
miR482	RU12701	207	AAB96979	NBS-LRR type resistance protein [Hordeum vulgare]	8e-15	0.301248	0.633	0.000755982	UCUUUCCUAUUCCUCCCAUCCC	98	119	2.5	GGGAUGGGAGGGAUGGGGAAAA	|||||||||||x||x||x||b|	0.633	0.000755982
	RU19261	471	ABD32855	hypothetical protein MtrDRAFT_AC149038g26v2 [Medicago truncatula]	1e-06	0.301248	1.235	0.416935	UCUUUCCUAUUCCUCCCAUCCC	324	345	3	GAGAUUGGAGGAAUAAGAAAGA	|b|||b|||||||||b||||||	1.235	0.416935
miR5072	RU23976	1872	CAI05895	putative auxin influx carrier protein [Prunus avium]	6e-268	0.329592	0.814	0.0233977	UCCCCAGCAGAGUCGCCA	244	261	2	UGGUGGCUCUGCUUGGGA	|||o|o|||||||x||||	0.814	0.0233977
miR5139	RU00501			No hit		0.491935	0.804	0.16959	AAACCUGGCUCUGAUACCA	6	24	1	UGGUAUCAGAGCCAGGUUC	||||||||||||||||||x	0.804	0.16959
	RU05060	1788	ABA91189	Zinc finger, C3HC4 type family protein, expressed [Oryza sativa (japonica cultivar-group)]	4e-56	0.491935	0.839	0.175023	GAACCUGGCUCUGAUACCA	204	222	2	AGGUAUUAGAGUCAGGUUC	x|||||o||||o|||||||	0.839	0.175023
	RU22365	375	AAD44345	expansin [Fragaria x ananassa]	9e-17	0.491935	3.073	7.08e-05	AACCUGGCUCUGAUACCA	88	106	3	UGGUGAUCAGAACCAGGUU	||||x||||||x|||||||	3.073	7.08e-05
rhy-miRC1	RU25062			No hit		0.525915	50.875	0.0012178	AAGGGACUAGCAAAAGCUAAGUGU	514	537	0.5	ACAUUUAGCUUUUGCUAGUCCCUU	|||o||||||||||||||||||||	50.875	0.0012178
rhy-miRC10	RU24810	789	AAT40108	putative UDP-glucuronate decarboxylase 2 [Nicotiana tabacum]	7e-76	0.876998	0.856	0.020343	UGUAUGUUCGUCUCCAACU	241	259	2.5	UGUUGGAGACGAGCAUACU	b|||||||||||x|||||b	0.856	0.020343
rhy-miRC12	RU24770			No hit		2.71528	8.265	3.99e-05	UUUUUCUGAUUGAGCCGUGCC	154	174	3	GGCAUGGCUAGAUCAGAAACA	||||x||||bx||||||||b|	8.265	3.99e-05
rhy-miRC13	RU06468	579	BAE17125	dihydroflavonol 4-reductase [Fragaria x ananassa]	6e-30	0.978646	0.439	0.000405118	ACAUGGAACACUACGACAUGG	329	309	2	CCACGUCGUAGUGUUCCAUGA	|||x||||||||||||||||x	0.439	0.000405118
rhy-miRC14	RU01532	1478	NP_194480	PPI1 (PROTON PUMP INTERACTOR 1) [Arabidopsis thaliana]	5e-109	0.897959	1.163	0.0898777	AGUGGGAGGGUCGGCAAAAAA	569	549	3	UUUGUUGCCGACUCUACUACU	|||x||||||||o||x|o|||	1.163	0.0898777
	RU09307	359	ABF55221	auxin conjugate hydrolase [Medicago truncatula]	2e-44	0.897959	2.844	2.94e-07	AGUGGGAGGGUCGGCAAAAAA	180	160	2	UUUUUUGCCGACCUUCACAUU	|||||||||||||o||x||o|	2.844	2.94e-07
rhy-miRC16	RU05156	1742	CAA66481	transcription factor [Vicia faba var. minor]	2e-111	0.765258	1.003	0.982177	GAGAUGGAGAUGGAGAGCUAG	22	42	3	CUCUCUCUCCAUCCCCAUCUC	||xx|||||||||x|||||||	1.003	0.982177
	RU05902	1742	CAO22325	unnamed protein product [Vitis vinifera]	4e-98	0.765258	0.897	0.216594	GAGAUGGAGAUGGAGAGCUAG	162	142	1	CAAGCUCUCCAUCUCCAUCUC	|x|||||||||||||||||||	0.897	0.216594
	RU05907			No hit		0.765258	0.897	0.216594	GAGAUGGAGAUGGAGAGCUAG	186	166	1	CAAGCUCUCCAUCUCCAUCUC	|x|||||||||||||||||||	0.897	0.216594
	RU16891	483	XP_642119	hypothetical protein [Dictyostelium discoideum AX4]	6e-06	0.765258	0.527	6.95e-06	GAGAUGGAGAUGGAGAGCUAG	185	165	3	CUCGCUCUCCAUCUCCGGUUC	||x|||||||||||||oxo||	0.527	6.95e-06
	RU18911			No hit		0.765258	0.897	0.216594	GAGAUGGAGAUGGAGAGCUAG	163	183	1	CAAGCUCUCCAUCUCCAUCUC	|x|||||||||||||||||||	0.897	0.216594
	RU20975	629	AAC26246	contains similarity to phosphoenolpyruvate synthase (ppsA) (GB:AE001056) [Arabidopsis thaliana]	5e-88	0.765258	0.546	2.34e-06	GAGAUGGAGAUGGAGAGCUAG	158	178	3	UUACCUCUUCAUCUCCAUCUG	o||x||||o|||||||||||x	0.546	2.34e-06
	RU22282			No hit		0.765258	0.897	0.216594	GAGAUGGAGAUGGAGAGCUAG	435	455	1	CAAGCUCUCCAUCUCCAUCUC	|x|||||||||||||||||||	0.897	0.216594
	RU22608			No hit		0.765258	0.897	0.216594	GAGAUGGAGAUGGAGAGCUAG	137	157	1	CAAGCUCUCCAUCUCCAUCUC	|x|||||||||||||||||||	0.897	0.216594
	RU22874	1398	NP_177814	trihelix DNA-binding protein, putative [Arabidopsis thaliana]	1e-100	0.765258	0.527	6.95e-06	GAGAUGGAGAUGGAGAGCUAG	1395	1375	3	CUCGCUCUCCAUCUCCGGUUC	||x|||||||||||||oxo||	0.527	6.95e-06
	RU26770			No hit		0.765258	1.173	0.25848	GAGAUGGAGAUGGAGAGCUAG	176	156	1	CAAGCUCUCCAUCUCCAUCUC	|x|||||||||||||||||||	1.173	0.25848
	RU50318	237	NP_849716	ACA1 (autoinhibited Ca2+ -ATPase 1); calcium-transporting ATPase/ calmodulin binding [Arabidopsis thaliana]	2e-25	0.765258	1.085	0.337704	GAGAUGGAGAUGGAGAGCUAG	27	7	3	AUAGUUCUCCAUCUCCUUCUU	x|||o|||||||||||x|||o	1.085	0.337704
rhy-miRC18	RU44886	518	BAB85987	Acyl-CoA-binding protein [Panax ginseng]	4e-38	1.37434	1.155	0.290462	UGGAUGCUUUGGAUGGAACGG	34	54	3	ACGUUCCAACCAAAGCAACCA	x|||||||x||||||||x|||	1.155	0.290462
rhy-miRC22	RU20377	719	NP_175809	dormancy/auxin associated protein-related [Arabidopsis thaliana]	1e-18	1.05894	0.389	0.00117683	AAUAUUACUAUUUUGAGGACUCAU	396	373	3	AUGAGUCCUAAGAAUAGUAAUGCU	|||||||||b|x|||||||||xb|	0.389	0.00117683
rhy-miRC24	RU00501			No hit		0.505044	0.804	0.16959	ACCUAGCUCUGAUACCAUGUG	2	22	2.5	UACUUGGUAUCAGAGCCAGGU	x||b||||||||||||b||||	0.804	0.16959
	RU18999	385	CAN61409	hypothetical protein [Vitis vinifera]	3e-06	0.505044	1.423	0.0148069	ACCUAGCUCUGAUACCAUGUG	201	181	3	CAAGUGCUAUCAGAGUUAGGU	||bx||b||||||||x|||||	1.423	0.0148069
rhy-miRC26	RU08179	874	AAL57045	transcription factor AHAP2 [Malus x domestica]	3e-84	0.814419	0.641	0.00144822	AGAAUCUUGAUGAUGCUGCAU	678	698	2.5	CUGCAGCAUCAUCAGGAUUCC	b|||||||||||||x|||||b	0.641	0.00144822
rhy-miRC27	RU22206	439	NP_849437	clathrin adaptor complexes medium subunit family protein [Arabidopsis thaliana]	2e-47	2.18095	0.891	0.531406	AGUGGAGUUCUGGGAAAGAAG	306	326	1	CUUCUUUUCCAGAACUUCACU	|||||||x||||||||x||||	0.891	0.531406
	RU23954	719	CAO42977	unnamed protein product [Vitis vinifera]	7e-58	2.18095	0.951	0.624092	AGUGGAGUUCUGGGAAAGAAG	235	255	3	CUUCUUUCCCGGAAUUCUGCC	||||||||||x|||x||xx|b	0.951	0.624092
rhy-miRC39	RU19600	456	ABB92748	UDP-glucose glucosyltransferase [Fragaria x ananassa]	2e-19	0.939266	1.596	0.00794237	GGAGUGUGGAUUGUAAAAUGGGGA	96	73	3	UCUUUAUUUUACAAUCCACACUAU	||xxx|||||||||||||||||bx	1.596	0.00794237
rhy-miRC41	RU08574	510	ABN08359	ATPase, E1-E2 type [Medicago truncatula]	5e-16	45.7186	0.953	0.760251	UAUGUCGCAGGAGAGAUGGUAC	259	280	2	GUGCCAUCUCUCCUGCGACAGG	||x|||||||||||||||||bx	0.953	0.760251
rhy-miRC43	RU01155	1063	ABL63483	argonaute 2 [Pisum sativum]	6e-140	0.928157	0.987	0.952415	UCGCUUGGUGCAGGUCGGGAAC	873	852	2.5	GUUUCCGAGCUGCACCAAGCAA	|||x||||b|||||||||||b|	0.987	0.952415
rhy-miRC44	RU03571	424	NP_567048	VLN3 (VILLIN 3); actin binding [Arabidopsis thaliana]	2e-17	0.918919	0.771	0.168795	UGGGAUUUGGCGAAUUGUGGU	258	278	3	UCCUCAAUUCGCCAAAUUUCA	b||b|||||||||||||xx||	0.771	0.168795
	RU12133	222	ABD32500	Cyclin-like F-box; F-box protein interaction domain [Medicago truncatula]	1e-07	0.918919	0.856	0.120988	UGGGAUUUGGCGAAUUGUGGU	137	157	3	CCCUCAGUUUGCCAAAUCCCA	b||b||x||x|||||||||||	0.856	0.120988
	RU44610	804	CAN75235	hypothetical protein [Vitis vinifera]	1e-10	0.918919	1.249	0.0366176	UGGGAUUUGGCGAAUUGUGGU	174	194	3	UCCCCAAUUCGCCAAAUCGCA	b||b||||||||||||||b||	1.249	0.0366176
rhy-miRC46	RU46039	215	ABO92989	F-box domain-containing protein [Solanum tuberosum]	1e-07	1.40495	0.931	0.659251	UUUGAAGUGGGAUUUGGCGAA	46	26	1.5	UUCGCCAAAUCUCACUUCCAA	|||||||||||x||||||b||	0.931	0.659251
