# Supplementary material for: Integrative Analysis of miRNA and mRNA Profiles in Response to Ethylene in Rose Petals during Flower Opening
Source: PLoS One. 2013 May 16;8(5):e64290. doi: 10.1371/journal.pone.0064290 (PMC3655976; doi:10.1371/journal.pone.0064290)
Supplement: Table S8 — Oligonucleotide primer sequences. (XLS) [file pone.0064290.s009.xls]

## Sheet: Sheet1
Table S8. Oligonucleotide primer sequences.
ID	miRNA or mRNA	Sequence (5'-3')	Purpose
EGFP Out 1	EGFP	AGTTCACCTTGATGCCGTTCTTC	RLM-RACE
EGFP Out 2	EGFP	GCCGTTCTTCTGCTTGTCGGCCATGA	RLM-RACE
EGFP Out 3	EGFP	GCCGTAGGTCAGGGTGGTCA	RLM-RACE
RU13577 Low 1	RU13577	AGATCATTCCCAAGCCAATCCTCATC	RLM-RACE
RU13577 Low 2	RU13577	ACCTTGATGCTCATCATCTCCAT	RLM-RACE
RU15050 Low1	RU15050	GATGGCCTATGCTGTTTGGCTCT	RLM-RACE
RU15050 Low2	RU15050	TTGTAGCTCTAGGTAGGCATAGTACG	RLM-RACE
miR156RT		GTCGTATCCAGTGCAGGGTCCGAGGTATTCGCACTGGATACGACGTGCTCAC	qRT-PCR
miR156 F	miR156	CGCGCGCTGACAGAAGAGA	qRT-PCR
miR159 RT	miR156	GTCGTATCCAGTGCAGGGTCCGAGGTATTCGCACTGGATACGACTAGAGCTC	qRT-PCR
miR159 F	miR159	GCGCGTTTGGATTGAAGG	qRT-PCR
miR164RT	miR159	GTCGTATCCAGTGCAGGGTCCGAGGTATTCGCACTGGATACGACTGCACGTG	qRT-PCR
miR164 F	miR164	GCTAATGGAGAAGCAGGGC	qRT-PCR
rhy-miRC2 RT	miR164	GTCGTATCCAGTGCAGGGTCCGAGGTATTCGCACTGGATACGACACTCATTC	qRT-PCR
rhy-miRC2 F	rhy-miRC2	GCGCGCAGGGAAAAGCATAG	qRT-PCR
rhy-miRC2* RT	rhy-miRC2	GTCGTATCCAGTGCAGGGTCCGAGGTATTCGCACTGGATACGACTGGAGAAAAAGC	qRT-PCR
rhy-miRC2* F	rhy-miRC2*	GCGCGGCATTCCTATGCT	qRT-PCR
rhy-miRC24 RT	rhy-miRC2*	GTCGTATCCAGTGCAGGGTCCGAGGTATTCGCACTGGATACGACCACATGGT	qRT-PCR
rhy-miRC24 F	rhy-miRC24	GCGCGACCTAGCTCTGAT	qRT-PCR
rhy-miRC32 RT	rhy-miRC24	GTCGTATCCAGTGCAGGGTCCGAGGTATTCGCACTGGATACGACTAATTGGGT	qRT-PCR
rhy-miRC32 F	rhy-miRC32	GCGCGCATCAACGCTGC	qRT-PCR
rhy-miRC35 RT	rhy-miRC32	GTCGTATCCAGTGCAGGGTCCGAGGTATTCGCACTGGATACGACGGAAACCCA	qRT-PCR
rhy-miRC35 F	rhy-miRC35	GCGTCGTCGCTATCCATC	qRT-PCR
rhy-miRC13 RT	rhy-miRC35	GTCGTATCCAGTGCAGGGTCCGAGGTATTCGCACTGGATACGACCCATGTCGT	qRT-PCR
rhy-miRC13 F	rhy-miR13	CGCGCAACATGGAACACTA	qRT-PCR
Universal R	rhy-miR13	GTGCAGGGTCCGAGGT	qRT-PCR
5S rRNA RT	5S rRNA	TTGTGACACCCAGGCAGACGTGCCCTCG	qRT-PCR
5S F	5S rRNA	CGGCAACGGATATCTCGG	qRT-PCR
5S R	5S rRNA	TGTGACACCCAGGCAGACG	qRT-PCR
RU15050 F	RU15050	GTGAACCTTATGGAGAGGGC	qRT-PCR
RU15050 R	RU15050	CAGAGAGACAATTAGCGTGG	qRT-PCR
RU22365 F	RU22365	CAGGGGATGTTGTGTTCGTGC	qRT-PCR
RU22365 R	RU22365	CCGTGCCTTTTGGGTTTTGTA	qRT-PCR
RU24899 F	RU24899	GCCCTCGGTGCAGAACTCTTA	qRT-PCR
RU24899 R	RU24899	ACATCTTGACCCCCCAAATAA	qRT-PCR
RU25062 F	RU25062	TTCTGCTATTTTTTACCTTT	qRT-PCR
RU25062 R	RU25062	GTCTTTCGTTTTGATTATGC	qRT-PCR
RU60879 F	RU60879	TATTTCGGGGTTGGTGAGGG	qRT-PCR
RU60879 R	RU60879	CGACGGTGGTGGTTCTTGTG	qRT-PCR
